# Supplementary material for: Root mixing effects on belowground decomposition depend on mycorrhizal type
Source: Nat Commun. 2025 Nov 21;16:10274. doi: 10.1038/s41467-025-65163-7 (PMC12639048; doi:10.1038/s41467-025-65163-7)
Supplement: Supplementary file 4 — Source Data [file 41467_2025_65163_MOESM4_ESM.zip]

Archive with 16 entries (15 files):
- Source Data/
- Source Data/Source Data_Fig. 1.xlsx
- Source Data/Source Data_Fig. 2.xlsx
- Source Data/Source Data_Fig. 3.xlsx
- Source Data/Source Data_Table 1.xlsx
- Source Data/Supplementary Data_Fig. 1.xlsx
- Source Data/Supplementary Data_Fig. 2.xlsx
- Source Data/Supplementary Data_Fig. 3.xlsx
- Source Data/Supplementary Data_Fig. 4.xlsx
- Source Data/Supplementary Data_Fig. 5.xlsx
- Source Data/Supplementary Data_Table 10.xlsx
- Source Data/Supplementary Data_Table 4.xlsx
- Source Data/Supplementary Data_Table 6.xlsx
- Source Data/Supplementary Data_Table 7.xlsx
- Source Data/Supplementary Data_Table 8.xlsx
- Source Data/Supplementary Data_Table 9.xlsx
