# Supplementary material for: Root mixing effects on belowground decomposition depend on mycorrhizal type
Source: Nat Commun. 2025 Nov 21;16:10274. doi: 10.1038/s41467-025-65163-7 (PMC12639048; doi:10.1038/s41467-025-65163-7)
Supplement: Supplementary file 4 — Source Data [file 41467_2025_65163_MOESM4_ESM.zip › Source Data/Source Data_Fig. 1.xlsx]

## Sheet: Fig. 1a
LnRR
0.0943323
0.0967454
0.476652
0.512239
0.569256
0.476071
0.456854
0.0609129
0.107071
0.202004
0.0549752
0.0729264
0.0647766
0.12879
0.676735
-0.128479
0.21654
0.41477
0.3191
0.395994
-0.163093
0.437807
0.115403
0.561158
0.0765626
0.308979
0.324724
0.278623
0.484838
0.156869
0.121783
0.19065
0.218957
0.0625553
-0.041538
0.373836
0.437125
0.0945684
0.482252
0.119698
0.139206
0.386378
0.45236
-0.178393
-0.196559
0.400869
0.215425
0.10481
0.150814
-0.13865
0.072697
0.316523
0.255035
0.536637
0.46428
0.537727
0.206718
0.15148
0.507273
0.22635
0.0212031
0.225515
0.0783293
0.38913
0.288217
-0.116058
0.0819295
0.151135
0.122619
0.0135283
0.109156
-0.0640978
0.665914
0.253888
0.11591
0.248113
0.187756
0.243942
0.41885
0.137929
0.226784
0.257673
0.161302
0.0466959
-0.0905595
0.29038
-0.109348
0.0911189
0.0981783
-0.302517
-0.159561
-0.485374
-0.0388419
0.0827518
0.248429
-0.173146
-0.371963
0.0252405
0.269775
0.0332919
0.0646735
-0.251999
0.337771
-0.386235
0.107579
0.0813262
-0.0787401
0.431124
0.226387
-0.414483
0.278466
0.555736
-0.0977982
0.0717596
0.322141
-0.274769
-0.0172179
0.123337
0.264411
0.553911
0.430798
0.32406
0.373552
0.471071
0.595132
0.222657
-0.130332
0.571492
-0.265417
0.28232
0.0650396
-0.211002
-0.501713
0.136664
0.00845815
0.120627
0.0600658
0.180139

## Sheet: Fig. 1b
Mixing effects	LnRR
synergistic	0.0943323
synergistic	0.0967454
synergistic	0.476652
synergistic	0.512239
synergistic	0.569256
synergistic	0.476071
synergistic	0.456854
synergistic	0.107071
synergistic	0.202004
synergistic	0.12879
synergistic	0.676735
synergistic	0.21654
synergistic	0.41477
synergistic	0.3191
synergistic	0.395994
synergistic	0.437807
synergistic	0.115403
synergistic	0.561158
synergistic	0.308979
synergistic	0.324724
synergistic	0.278623
synergistic	0.484838
synergistic	0.156869
synergistic	0.121783
synergistic	0.19065
synergistic	0.218957
synergistic	0.373836
synergistic	0.437125
synergistic	0.482252
synergistic	0.119698
synergistic	0.139206
synergistic	0.386378
synergistic	0.45236
synergistic	0.400869
synergistic	0.215425
synergistic	0.316523
synergistic	0.255035
synergistic	0.536637
synergistic	0.46428
synergistic	0.537727
synergistic	0.206718
synergistic	0.15148
synergistic	0.507273
synergistic	0.22635
synergistic	0.225515
synergistic	0.38913
synergistic	0.288217
synergistic	0.151135
synergistic	0.122619
synergistic	0.665914
synergistic	0.253888
synergistic	0.11591
synergistic	0.248113
synergistic	0.187756
synergistic	0.243942
synergistic	0.41885
synergistic	0.137929
synergistic	0.226784
synergistic	0.257673
synergistic	0.161302
synergistic	0.29038
synergistic	0.248429
synergistic	0.269775
synergistic	0.337771
synergistic	0.431124
synergistic	0.226387
synergistic	0.278466
synergistic	0.555736
synergistic	0.322141
synergistic	0.264411
synergistic	0.553911
synergistic	0.430798
synergistic	0.32406
synergistic	0.373552
synergistic	0.471071
synergistic	0.595132
synergistic	0.222657
synergistic	0.571492
synergistic	0.28232
antagonistic	-0.128479
antagonistic	-0.163093
antagonistic	-0.178393
antagonistic	-0.196559
antagonistic	-0.13865
antagonistic	-0.116058
antagonistic	-0.302517
antagonistic	-0.159561
antagonistic	-0.485374
antagonistic	-0.173146
antagonistic	-0.371963
antagonistic	-0.251999
antagonistic	-0.386235
antagonistic	-0.414483
antagonistic	-0.274769
antagonistic	-0.265417
antagonistic	-0.211002
antagonistic	-0.501713

## Sheet: Fig. 1c
LnRR
0.216395
-0.0404608
0.170393
-0.113372
-0.266013
0.0368418
0.0290952
0.000377572
-0.0232484
-0.0378079
-0.0729152
-0.0128023
0.0254683
0.00144998
-0.0524113
0.0605626
0.0556089
0.0623598
0.0086442
-0.0144875
-0.0326467
0.362803
-0.0612436
0.201349
0.0413624
0.0692649
0.00697003
0.00365732
0.0465337
0.0307895
0.0374956
0.0195414
0.0925907
-0.112196
-0.332361
-0.284199
-0.0285523
0.00321102
0.109902
0.0233473
0.334086
-0.0219639
0.124324
0.0383101
0.0578872
-0.0729494
0.0541617
0.00508704
-0.00893984
0.0458334
0.0223484
-0.0436385
-0.0380134
0.0363223
0.0294629
-0.24295
0.18462
0.228468
-0.134348
0.0950081
-0.0221005
0.00243628
-0.0581053
-0.0208594
0.0247868
-0.0568629
0.0145274
-0.110795
0.0584223
0.12588
0.00890317
-0.0551526
-0.0139171
-0.00816262
-0.0197055
0.145754
0.0367165
-0.104458
0.261739
0.0367151
0.0849088
-0.0800464
0.10904
0.0215974
0.38605
0.195169
0.398455
-0.142173
0.249848
0.187006
0.0749705
0.0986584
0.0257166
-0.11423
-0.0458041
0.123097
0.0207725
-0.0330612
-0.164266
-0.295007
0.0868376
-0.159285
0.0641532
0.189354
0.00208551
0.00484262
-0.00830815
0.0432081
0.192696
-1.77586e-06
0.0302152
-0.030397
0.0602184
0.0610375
0.0199347
0.00677918
-0.0294162
-0.0451194
-0.0170958
0.0897053
0.0980246
0.0837354
0.175632
0.0687134
0.143707
0.00404044
0.146602
0.0581813
-0.025641
-0.200129
-0.0230633
0.0299724
0.00908714
-0.105946
0.0737613
-0.0341721
0.0615566
-0.0955837
-0.0772328
-0.0941134
-0.173272
-0.00536179
-0.0567592
0.0855223
0.0865149
0.103811
0.0862826
0.0969424
0.0715311
0.104927
-0.0634462
0.045002
-0.0112656
0.0314162
0.0899629
-0.0416984
0.0417463
-0.0250729
-0.308923
0.067754
0.302825
0.127311
0.130986
0.0526988
0.253309
0.188571
0.191808
0.437794
0.0784305
0.0882614
0.171581
-0.0563543
0.00265687
0.0137026
0.171605
0.129212
-0.0464428
0.171296
0.0620834
0.210157
0.0861504
0.0898438
0.0519513
0.0370396
-0.0132258
-0.0422598
0.286821
0.118073
0.13384
-0.125911
0.060458
0.0993338
0.167407
0.201233
0.0489038
-0.0531317
0.0601827
-0.0198029
0.286377
0.117155
0.0710175
0.00293686
0.0937449
-0.0860487
0.0989379
0.0490956
0.115821
0.142768
0.14642
0.117565
0.356143
0.207022
-0.252792
-0.300952
0.230765
0.209029
0.191668
0.194808
0.177237
0.153627
0.136816
0.112436
0.0818654
0.11895
0.0224328
0.0538323
0.012959
0.0175052
0.0125726
-0.00893416
-0.0241716
-0.0476914
0.0104921
-0.00464884
-0.0832137
-0.134979
-0.0211409
0.156203
0.0874493
0.0392016
0.12731
-0.0605066
0.0285021
0.113349
0.0447812
-0.0549327
0.0232669
0.0949833
0.0495617
0.0139573
0.365588
0.416213
0.237567
0.322024
0.306506
0.221202
0.177551
0.0767426
0.0108559
0.0794711
0.0423692
0.0935879
-0.0614707
-0.020118
-0.0534828
0.0334823
0.236055
0.11651
-0.0553894
-0.310367
0.0771318
0.0733821
0.116843
0.196492
0.0909707
0.157185
0.110863
0.134442
-0.0123829
0.0823738
0.111559
-0.0104954
-0.276152
-0.188679
-0.0742144
0.285597
-0.103327
-0.202755
-0.0470029
-0.137362
0.0480257
-0.0570451
0.0151004
0.0451372
-0.0140962
0.00827817
0.0552408
0.0488924
0.0665423
0.0391009
0.0819351
0.226499
0.0710175
0.00293686
0.039919
0.0276267
-0.135008
0.0571212
0.00196143
0.170082
0.0739571
0.14917
0.107727
0.188503
0.0554632
-0.16556
0.0194552
-0.0443875
0.131395
-0.0382417
-0.0456424
0.0679577
0.0631528
0.148964
0.15187
0.0725707

## Sheet: Fig. 1d
Mixing effect	LnRR
synergistic	0.216395
synergistic	0.170393
synergistic	0.362803
synergistic	0.201349
synergistic	0.109902
synergistic	0.0541617
synergistic	0.228468
synergistic	0.0584223
synergistic	0.12588
synergistic	0.38605
synergistic	0.195169
synergistic	0.398455
synergistic	0.187006
synergistic	0.189354
synergistic	0.192696
synergistic	0.0302152
synergistic	0.0602184
synergistic	0.0610375
synergistic	0.00677918
synergistic	0.00709579
synergistic	0.0897053
synergistic	0.0837354
synergistic	0.175632
synergistic	0.143707
synergistic	0.146602
synergistic	0.0581813
synergistic	0.0855223
synergistic	0.0865149
synergistic	0.103811
synergistic	0.0862826
synergistic	0.0969424
synergistic	0.104927
synergistic	0.045002
synergistic	0.0899629
synergistic	0.067754
synergistic	0.302825
synergistic	0.130986
synergistic	0.253309
synergistic	0.188571
synergistic	0.0784305
synergistic	0.171581
synergistic	0.171605
synergistic	0.171296
synergistic	0.0620834
synergistic	0.210157
synergistic	0.0898438
synergistic	0.0601827
synergistic	0.286377
synergistic	0.117155
synergistic	0.0710175
synergistic	0.0937449
synergistic	0.0989379
synergistic	0.142768
synergistic	0.14642
synergistic	0.117565
synergistic	0.365588
synergistic	0.416213
synergistic	0.237567
synergistic	0.322024
synergistic	0.306506
synergistic	0.221202
synergistic	0.177551
synergistic	0.0935879
synergistic	0.0771318
synergistic	0.116843
synergistic	0.196492
synergistic	0.157185
synergistic	0.110863
synergistic	0.134442
synergistic	0.0823738
synergistic	0.111559
synergistic	0.0451372
synergistic	0.0552408
synergistic	0.0488924
synergistic	0.0665423
synergistic	0.0391009
synergistic	0.0819351
synergistic	0.170082
synergistic	0.188503
synergistic	0.131395
synergistic	0.148964
synergistic	0.0725707
antagonistic	-0.0404608
antagonistic	-0.113372
antagonistic	-0.266013
antagonistic	-0.00893984
antagonistic	-0.0436385
antagonistic	-0.0380134
antagonistic	-0.159285
antagonistic	-0.030397
antagonistic	-0.0294162
antagonistic	-0.0451194
antagonistic	-0.025641
antagonistic	-0.0772328
antagonistic	-0.0941134
antagonistic	-0.173272
antagonistic	-0.0567592
antagonistic	-0.0634462
antagonistic	-0.0416984
antagonistic	-0.308923
antagonistic	-0.0563543
antagonistic	-0.0860487
antagonistic	-0.310367
antagonistic	-0.0806898
antagonistic	-0.0710175
antagonistic	-0.16556
