# Supplementary material for: Root mixing effects on belowground decomposition depend on mycorrhizal type
Source: Nat Commun. 2025 Nov 21;16:10274. doi: 10.1038/s41467-025-65163-7 (PMC12639048; doi:10.1038/s41467-025-65163-7)
Supplement: Supplementary file 4 — Source Data [file 41467_2025_65163_MOESM4_ESM.zip › Source Data/Source Data_Fig. 2.xlsx]

## Sheet: Notes and Variable list
Root trait	Units	Abbreviation
Root diameter	mm	RD
Specific root length	m g-1	SRL
Root tissue density	g cm-3	RTD
Root carbon concentration	mg g-1	RC
Root nitrogen concentration	mg g-1	RN
Root condensed tannins concentration	mg g-1	CTs
Root carbon nitrogen ratio		CN
Root condensed tannins nitrogen ratio		CTsN
Mixing effect		LnRR

## Sheet: Fig. 2a
Root trait	Relative contribution (%)
RD	26.84
SRL	1.41
RTD	1.36
C	20.5
N	2.14
CTs	22.38
CN	4.29
CTsN	21.1

## Sheet: Fig. 2b
Root trait	Relative contribution (%)
RD	0.91
SRL	0.27
RTD	2.24
C	0.92
N	6.37
CTs	40.96
CN	24.99
CTsN	23.34

## Sheet: Fig. 2c-f
Mixing effect	RN	CTs	CN	CTsN	LnRR
synergistic	0.7	6.1	3.34962	0.343358	0.0943323
synergistic	2.2	27.2	0.193812	1.51223	0.0967454
synergistic	3.7	15.3	6.18134	1.13555	0.476652
synergistic	6.93333	25.04	13.5878	2.36921	0.512239
synergistic	5.6	34.6	8.51259	2.71251	0.569256
synergistic	7.8	7.4	8.7064	1.20028	0.476071
synergistic	7.1	13.5	12.056	1.54364	0.456854
synergistic	1.5	21.1	3.54344	1.16887	0.107071
synergistic	1.9	19.3	2.33124	1.57695	0.202004
synergistic	1.33333	9.56	5.07526	0.343297	0.12879
synergistic	5	25.1	12.069	1.95136	0.676735
synergistic	1.3	9.8	5.88767	0.81581	0.21654
synergistic	2.8	17.7	3.36261	0.751082	0.41477
synergistic	0.6	9.5	3.55642	0.761144	0.3191
synergistic	4.1	7.9	2.52506	0.0647277	0.395994
synergistic	3.4	1.8	5.87468	0.408086	0.437807
synergistic	0.1	7.8	4.86039	0.610105	0.115403
synergistic	6.6	18.5	14.8231	1.81415	0.561158
synergistic	0.5	5	2.76708	0.270513	0.308979
synergistic	4.6	5.2	9.97826	0.418478	0.324724
synergistic	0.333333	6.54	1.23526	0.555058	0.278623
synergistic	1.6	6.6	2.75409	0.137211	0.484838
synergistic	1.2	11.1	6.1167	0.613872	0.156869
synergistic	2.9	3.2	8.64176	0.678599	0.121783
synergistic	4.4	29.3	7.59347	2.37458	0.19065
synergistic	6	16	6.27652	1.81581	0.218957
synergistic	3.6	10.9	3.66774	1.31683	0.373836
synergistic	5.1	10.2	7.21118	0.147965	0.437125
synergistic	3.5	3.8	2.61	0.240166	0.482252
synergistic	8.6	8.5	7.64027	1.28953	0.119698
synergistic	11.7	4.1	12.0687	0.885949	0.139206
synergistic	10.1	2.4	10.1032	0.86889	0.386378
synergistic	6	13.4	2.75637	0.0138249	0.45236
synergistic	11.1	4.2	13.3999	1.32482	0.400869
synergistic	8	13	10.938	0.341346	0.215425
synergistic	7.5	18.4	11.419	0.0290269	0.316523
synergistic	2.3	12.1	1.32629	0.432711	0.255035
synergistic	8.1	8.4	11.6478	1.33501	0.536637
synergistic	1	30.1	0.515301	1.36027	0.46428
synergistic	4.3	8.4	1.61344	0.167699	0.537727
synergistic	3.4	63.3	3.20392	3.92157	0.206718
synergistic	3.63433	3.7	0.340664	0.00604195	0.15148
synergistic	5	25.3	9.29423	2.2128	0.507273
synergistic	11.5	31.5	12.8718	2.81677	0.22635
synergistic	3.1	34.9	5.00525	2.59097	0.225515
synergistic	10.5	32.8	12.5749	2.83314	0.38913
synergistic	0.5	13.4	7.65311	0.99682	0.288217
synergistic	5.13333	4.24	7.63782	1.1551	0.151135
synergistic	2.33333	0.36	7.03002	0.47333	0.122619
synergistic	5.9	45.2	13.3443	5.34647	0.665914
synergistic	4.1	2.1	6.15966	0.318056	0.253888
synergistic	5.2	0.1	7.86668	0.50931	0.11591
synergistic	1.3	8.6	1.72492	0.874974	0.248113
synergistic	7.3	4.8	5.63891	1.3537	0.187756
synergistic	11.9	11.6	9.05623	1.9527	0.243942
synergistic	3.3	13.9	18.6793	2.45202	0.41885
synergistic	2.1	6.1	9.13002	1.14435	0.137929
synergistic	11.3	10.2	10.5335	1.86639	0.226784
synergistic	2.5	7	1.03001	1.2399	0.257673
synergistic	6.8	10.1	14.7442	0.435416	0.161302
synergistic	1.9	19.8	1.96336	1.0819	0.29038
synergistic	4.5	2.2	2.58062	0.185372	0.248429
synergistic	9.6	6.8	13.3331	0.708765	0.269775
synergistic	4.8	6.7	7.74993	0.16584	0.337771
synergistic	13	51.9	20.2427	6.26214	0.431124
synergistic	9.4	12.8	2.47292	1.54799	0.226387
synergistic	3	17.6	7.9087	1.40505	0.278466
synergistic	10.4	15.5	15.4783	1.64721	0.555736
synergistic	0.1	27.6	0.0519311	1.29154	0.322141
synergistic	5.7	2.4	11.1803	1.59781	0.264411
synergistic	0.0343333	28.7	4.80464	1.70632	0.553911
synergistic	2.7	10.5	1.71573	0.612336	0.430798
synergistic	8.7	6.4	9.41488	1.02218	0.32406
synergistic	8.33433	13.4	2.20126	0.207081	0.373552
synergistic	6.86567	38.9	25.5343	4.61181	0.471071
synergistic	8.3	61.5	7.26619	4.0422	0.595132
synergistic	3.8	31.4	2.56686	2.40696	0.222657
synergistic	1.8	1.3	1.94108	0.0440349	0.571492
synergistic	7.1	1	1.00435	0.902311	0.28232
additive	1.6	13.3	1.31695	0.558763	0.0609129
additive	3.23333	9.74	7.4065	1.23366	0.0549752
additive	0.866667	17.64	4.88145	1.16893	0.0729264
additive	0.166667	11.54	1.53182	0.825571	0.0647766
additive	1	16.1	6.31052	0.898355	0.0765626
additive	5.2	2.4	2.35079	0.75807	0.0625553
additive	5.8	16.3	3.86156	0.195393	-0.041538
additive	8.7	19.1	7.58834	0.00201207	0.0945684
additive	0.5	26.9	6.49888	2.20054	0.10481
additive	10.8	21.7	13.8414	2.03591	0.150814
additive	9.1	6.7	12.2009	0.730263	0.072697
additive	2	9.6	3.36728	1.01223	0.0212031
additive	7.6	25.2	7.86728	2.38127	0.0783293
additive	6.4	31.2	7.86155	2.5895	0.0819295
additive	5.03333	19.16	7.57931	0.121675	0.0135283
additive	0.633333	6.62	0.320916	0.318608	0.109156
additive	8.7	2.8	8.38066	0.617874	-0.0640978
additive	4.6	3.3	1.6362	0.118041	0.0466959
additive	11.4	13.4	17.1794	2.62134	-0.0905595
additive	8.6	19.56	14.5932	2.25511	-0.109348
additive	2.9	7.1	2.85154	0.403018	0.0911189
additive	7.1	32.76	12.2008	2.77707	0.0981783
additive	6.3	19.2	8.28349	0.235842	-0.0388419
additive	2.9	0.5	0.615138	0.168313	0.0827518
additive	8.5	23.5	11.0107	0.179604	0.0252405
additive	13.1	9.7	13.8471	0.817329	0.0332919
additive	8.9	5	10.9967	1.212	0.0646735
additive	0.3	17.5	0.441552	0.711091	0.107579
additive	6.5	9.6	4.8512	0.0972845	0.0813262
additive	11.3	13.56	15.4663	2.17014	-0.0787401
additive	7.5	7.9	10.7707	1.19535	-0.0977982
additive	2.8	34.7	2.90347	1.69456	0.0717596
additive	8.6	6.9	7.34463	1.1826	-0.0172179
additive	3.8	3.6	5.0664	0.321544	0.123337
additive	2.6	4.1	1.65252	0.338887	-0.130332
additive	0.8	1.5	0.436394	0.0184647	0.0650396
additive	7.6	2.1	8.35773	0.847614	0.136664
additive	5.9	8.8	7.60549	1.19022	0.00845815
additive	5	35.1	12.9678	4.58615	0.120627
additive	6.4	35.8	5.00382	2.8733	0.0600658
additive	3.2	27.6	7.0562	1.78523	0.180139
antagonistic	1.93333	0.06	1.51884	0.417847	-0.128479
antagonistic	3.5	6	1.01429	1.01819	-0.163093
antagonistic	2.8	2.3	5.95963	0.583524	-0.178393
antagonistic	1.6	3.8	0.639981	0.0170561	-0.196559
antagonistic	3.1	2.6	4.50174	0.32042	-0.13865
antagonistic	6.9	18	9.56025	2.00685	-0.116058
antagonistic	2	8.4	0.99698	0.418595	-0.302517
antagonistic	6.7	9.3	8.26952	1.15576	-0.159561
antagonistic	0.4	18.96	4.34638	1.40905	-0.485374
antagonistic	1.9	7.6	1.41846	0.486106	-0.173146
antagonistic	6.4	15.16	11.7102	1.88777	-0.371963
antagonistic	2.2	4.7	1.60425	0.00911356	-0.251999
antagonistic	2.2	3.4	5.92835	0.396609	-0.386235
antagonistic	8.3	7.7	9.16772	1.05552	-0.414483
antagonistic	4.9	10.4	6.43622	0.0209264	-0.274769
antagonistic	3.7	6.3	3.35954	0.530141	-0.265417
antagonistic	5	14	7.03898	0.137053	-0.211002
antagonistic	1.7	13	10.7685	0.446087	-0.501713
