# Supplementary material for: Root mixing effects on belowground decomposition depend on mycorrhizal type
Source: Nat Commun. 2025 Nov 21;16:10274. doi: 10.1038/s41467-025-65163-7 (PMC12639048; doi:10.1038/s41467-025-65163-7)
Supplement: Supplementary file 4 — Source Data [file 41467_2025_65163_MOESM4_ESM.zip › Source Data/Source Data_Fig. 3.xlsx]

## Sheet: Notes and Variable list
Root trait	Units	Abbreviation
Root diameter	mm	RD
Specific root length	m g-1	SRL
Root tissue density	g cm-3	RTD
Root carbon concentration	mg g-1	RC
Root nitrogen concentration	mg g-1	RN
Root condensed tannins concentration	mg g-1	CTs
Root carbon nitrogen ratio		CN
Root condensed tannins nitrogen ratio		CTsN
Mixing effect		LnRR

## Sheet: Fig. 3a
Group	LnRR
AM+AM	-0.0905595
AM+AM	0.29038
AM+AM	-0.109348
AM+AM	0.0911189
AM+AM	0.0981783
AM+AM	-0.302517
AM+AM	-0.159561
AM+AM	-0.485374
AM+AM	-0.0388419
AM+AM	0.0827518
AM+AM	0.248429
AM+AM	-0.173146
AM+AM	-0.371963
AM+AM	0.0252405
AM+AM	0.269775
AM+AM	0.0332919
AM+AM	0.0646735
AM+AM	-0.251999
AM+AM	0.337771
AM+AM	-0.386235
AM+AM	0.107579
AM+AM	0.0813262
AM+AM	-0.0787401
AM+AM	0.431124
AM+AM	0.226387
AM+AM	-0.414483
AM+AM	0.278466
AM+AM	0.555736
AM+AM	-0.0977982
AM+AM	0.0717596
AM+AM	0.322141
AM+AM	-0.274769
AM+AM	-0.0172179
AM+AM	0.123337
AM+AM	0.264411
AM+AM	0.553911
AM+AM	0.430798
AM+AM	0.32406
AM+AM	0.373552
AM+AM	0.471071
AM+AM	0.595132
AM+AM	0.222657
AM+AM	-0.130332
AM+AM	0.571492
AM+AM	-0.265417
AM+AM	0.28232
AM+AM	0.0650396
AM+AM	-0.211002
AM+AM	-0.501713
AM+AM	0.136664
AM+AM	0.00845815
AM+AM	0.120627
AM+AM	0.0600658
AM+AM	0.180139
AM+EcM	0.0945684
AM+EcM	0.482252
AM+EcM	0.119698
AM+EcM	0.139206
AM+EcM	0.386378
AM+EcM	0.45236
AM+EcM	-0.178393
AM+EcM	-0.196559
AM+EcM	0.400869
AM+EcM	0.215425
AM+EcM	0.10481
AM+EcM	0.150814
AM+EcM	-0.13865
AM+EcM	0.072697
AM+EcM	0.316523
AM+EcM	0.255035
AM+EcM	0.536637
AM+EcM	0.46428
AM+EcM	0.537727
AM+EcM	0.206718
AM+EcM	0.15148
AM+EcM	0.507273
AM+EcM	0.22635
AM+EcM	0.0212031
AM+EcM	0.225515
AM+EcM	0.0783293
AM+EcM	0.38913
AM+EcM	0.288217
AM+EcM	-0.116058
AM+EcM	0.0819295
AM+EcM	0.151135
AM+EcM	0.122619
AM+EcM	0.0135283
AM+EcM	0.109156
AM+EcM	-0.0640978
AM+EcM	0.665914
AM+EcM	0.253888
AM+EcM	0.11591
AM+EcM	0.248113
AM+EcM	0.187756
AM+EcM	0.243942
AM+EcM	0.41885
AM+EcM	0.137929
AM+EcM	0.226784
AM+EcM	0.257673
AM+EcM	0.161302
AM+EcM	0.0466959
EcM+EcM	0.0943323
EcM+EcM	0.0967454
EcM+EcM	0.476652
EcM+EcM	0.512239
EcM+EcM	0.569256
EcM+EcM	0.476071
EcM+EcM	0.456854
EcM+EcM	0.0609129
EcM+EcM	0.107071
EcM+EcM	0.202004
EcM+EcM	0.0549752
EcM+EcM	0.0729264
EcM+EcM	0.0647766
EcM+EcM	0.12879
EcM+EcM	0.676735
EcM+EcM	-0.128479
EcM+EcM	0.21654
EcM+EcM	0.41477
EcM+EcM	0.3191
EcM+EcM	0.395994
EcM+EcM	-0.163093
EcM+EcM	0.437807
EcM+EcM	0.115403
EcM+EcM	0.561158
EcM+EcM	0.0765626
EcM+EcM	0.308979
EcM+EcM	0.324724
EcM+EcM	0.278623
EcM+EcM	0.484838
EcM+EcM	0.156869
EcM+EcM	0.121783
EcM+EcM	0.19065
EcM+EcM	0.218957
EcM+EcM	0.0625553
EcM+EcM	-0.041538
EcM+EcM	0.373836
EcM+EcM	0.437125

## Sheet: Fig. 3b
Group	Mixing effect	LnRR
AM+AM	synergistic	0.29038
AM+AM	synergistic	0.248429
AM+AM	synergistic	0.269775
AM+AM	synergistic	0.337771
AM+AM	synergistic	0.431124
AM+AM	synergistic	0.226387
AM+AM	synergistic	0.278466
AM+AM	synergistic	0.555736
AM+AM	synergistic	0.322141
AM+AM	synergistic	0.264411
AM+AM	synergistic	0.553911
AM+AM	synergistic	0.430798
AM+AM	synergistic	0.32406
AM+AM	synergistic	0.373552
AM+AM	synergistic	0.471071
AM+AM	synergistic	0.595132
AM+AM	synergistic	0.222657
AM+AM	synergistic	0.571492
AM+AM	synergistic	0.28232
AM+AM	antagonistic	-0.302517
AM+AM	antagonistic	-0.159561
AM+AM	antagonistic	-0.485374
AM+AM	antagonistic	-0.173146
AM+AM	antagonistic	-0.371963
AM+AM	antagonistic	-0.251999
AM+AM	antagonistic	-0.386235
AM+AM	antagonistic	-0.414483
AM+AM	antagonistic	-0.274769
AM+AM	antagonistic	-0.265417
AM+AM	antagonistic	-0.211002
AM+AM	antagonistic	-0.501713
AM+EcM	synergistic	0.482252
AM+EcM	synergistic	0.119698
AM+EcM	synergistic	0.139206
AM+EcM	synergistic	0.386378
AM+EcM	synergistic	0.45236
AM+EcM	synergistic	0.400869
AM+EcM	synergistic	0.215425
AM+EcM	synergistic	0.316523
AM+EcM	synergistic	0.255035
AM+EcM	synergistic	0.536637
AM+EcM	synergistic	0.46428
AM+EcM	synergistic	0.537727
AM+EcM	synergistic	0.206718
AM+EcM	synergistic	0.15148
AM+EcM	synergistic	0.507273
AM+EcM	synergistic	0.22635
AM+EcM	synergistic	0.225515
AM+EcM	synergistic	0.38913
AM+EcM	synergistic	0.288217
AM+EcM	synergistic	0.151135
AM+EcM	synergistic	0.122619
AM+EcM	synergistic	0.665914
AM+EcM	synergistic	0.253888
AM+EcM	synergistic	0.11591
AM+EcM	synergistic	0.248113
AM+EcM	synergistic	0.187756
AM+EcM	synergistic	0.243942
AM+EcM	synergistic	0.41885
AM+EcM	synergistic	0.137929
AM+EcM	synergistic	0.226784
AM+EcM	synergistic	0.257673
AM+EcM	synergistic	0.161302
AM+EcM	antagonistic	-0.116058
AM+EcM	antagonistic	-0.178393
AM+EcM	antagonistic	-0.196559
AM+EcM	antagonistic	-0.13865
EcM+EcM	synergistic	0.0943323
EcM+EcM	synergistic	0.0967454
EcM+EcM	synergistic	0.476652
EcM+EcM	synergistic	0.512239
EcM+EcM	synergistic	0.569256
EcM+EcM	synergistic	0.476071
EcM+EcM	synergistic	0.456854
EcM+EcM	synergistic	0.107071
EcM+EcM	synergistic	0.202004
EcM+EcM	synergistic	0.12879
EcM+EcM	synergistic	0.676735
EcM+EcM	synergistic	0.21654
EcM+EcM	synergistic	0.41477
EcM+EcM	synergistic	0.3191
EcM+EcM	synergistic	0.395994
EcM+EcM	synergistic	0.437807
EcM+EcM	synergistic	0.115403
EcM+EcM	synergistic	0.561158
EcM+EcM	synergistic	0.308979
EcM+EcM	synergistic	0.324724
EcM+EcM	synergistic	0.278623
EcM+EcM	synergistic	0.484838
EcM+EcM	synergistic	0.156869
EcM+EcM	synergistic	0.121783
EcM+EcM	synergistic	0.19065
EcM+EcM	synergistic	0.218957
EcM+EcM	synergistic	0.373836
EcM+EcM	synergistic	0.437125
EcM+EcM	antagonistic	-0.128479
EcM+EcM	antagonistic	-0.163093

## Sheet: Fig. 3c
Group	Root trait	Relative contribution (%), n = 138	Relative contribution (%), n = 79
AM+AM	RD	10.43	22.14
	SRL	8.24	16.23
	RTD	1.36	3.6
	C	16.52	13.51
	N	5.88	3.94
	CTs	24.44	21.37
	CN	7.93	8.91
	CTsN	25.21	10.3
AM+EcM	RD	3.76	27
	SRL	1.08	7.79
	RTD	6.7	3.7
	C	18.72	1.76
	N	2.71	0.68
	CTs	25.85	28.2
	CN	8.45	2.17
	CTsN	32.72	28.7
EcM+EcM	RD	10.47	0.61
	SRL	2.04	8.97
	RTD	1.23	1.56
	C	2.29	5.4
	N	21.47	52.51
	CTs	6.68	3.03
	CN	48.88	22.13
	CTsN	6.94	5.79

## Sheet: Fig. 3d-g
Group	Mixing effect	RN	CTs	CN	CTsN	LnRR
AM+AM	synergistic	1.9	19.8	1.96336	1.0819	0.29038
AM+AM	synergistic	4.5	2.2	2.58062	0.185372	0.248429
AM+AM	synergistic	9.6	6.8	13.3331	0.708765	0.269775
AM+AM	synergistic	4.8	6.7	7.74993	0.16584	0.337771
AM+AM	synergistic	13	51.9	20.2427	6.26214	0.431124
AM+AM	synergistic	9.4	12.8	2.47292	1.54799	0.226387
AM+AM	synergistic	3	17.6	7.9087	1.40505	0.278466
AM+AM	synergistic	10.4	15.5	15.4783	1.64721	0.555736
AM+AM	synergistic	0.1	27.6	0.0519311	1.29154	0.322141
AM+AM	synergistic	5.7	2.4	11.1803	1.59781	0.264411
AM+AM	synergistic	0.0343333	28.7	4.80464	1.70632	0.553911
AM+AM	synergistic	2.7	10.5	1.71573	0.612336	0.430798
AM+AM	synergistic	8.7	6.4	9.41488	1.02218	0.32406
AM+AM	synergistic	8.33433	13.4	2.20126	0.207081	0.373552
AM+AM	synergistic	6.86567	38.9	25.5343	4.61181	0.471071
AM+AM	synergistic	8.3	61.5	7.26619	4.0422	0.595132
AM+AM	synergistic	3.8	31.4	2.56686	2.40696	0.222657
AM+AM	synergistic	1.8	1.3	1.94108	0.0440349	0.571492
AM+AM	synergistic	7.1	1	1.00435	0.902311	0.28232
AM+AM	additive	11.4	13.4	17.1794	2.62134	-0.0905595
AM+AM	additive	8.6	19.56	14.5932	2.25511	-0.109348
AM+AM	additive	2.9	7.1	2.85154	0.403018	0.0911189
AM+AM	additive	7.1	32.76	12.2008	2.77707	0.0981783
AM+AM	additive	6.3	19.2	8.28349	0.235842	-0.0388419
AM+AM	additive	2.9	0.5	0.615138	0.168313	0.0827518
AM+AM	additive	8.5	23.5	11.0107	0.179604	0.0252405
AM+AM	additive	13.1	9.7	13.8471	0.817329	0.0332919
AM+AM	additive	8.9	5	10.9967	1.212	0.0646735
AM+AM	additive	0.3	17.5	0.441552	0.711091	0.107579
AM+AM	additive	6.5	9.6	4.8512	0.0972845	0.0813262
AM+AM	additive	11.3	13.56	15.4663	2.17014	-0.0787401
AM+AM	additive	7.5	7.9	10.7707	1.19535	-0.0977982
AM+AM	additive	2.8	34.7	2.90347	1.69456	0.0717596
AM+AM	additive	8.6	6.9	7.34463	1.1826	-0.0172179
AM+AM	additive	3.8	3.6	5.0664	0.321544	0.123337
AM+AM	additive	2.6	4.1	1.65252	0.338887	-0.130332
AM+AM	additive	0.8	1.5	0.436394	0.0184647	0.0650396
AM+AM	additive	7.6	2.1	8.35773	0.847614	0.136664
AM+AM	additive	5.9	8.8	7.60549	1.19022	0.00845815
AM+AM	additive	5	35.1	12.9678	4.58615	0.120627
AM+AM	additive	6.4	35.8	5.00382	2.8733	0.0600658
AM+AM	additive	3.2	27.6	7.0562	1.78523	0.180139
AM+AM	antagonistic	2	8.4	0.99698	0.418595	-0.302517
AM+AM	antagonistic	6.7	9.3	8.26952	1.15576	-0.159561
AM+AM	antagonistic	0.4	18.96	4.34638	1.40905	-0.485374
AM+AM	antagonistic	1.9	7.6	1.41846	0.486106	-0.173146
AM+AM	antagonistic	6.4	15.16	11.7102	1.88777	-0.371963
AM+AM	antagonistic	2.2	4.7	1.60425	0.00911356	-0.251999
AM+AM	antagonistic	2.2	3.4	5.92835	0.396609	-0.386235
AM+AM	antagonistic	8.3	7.7	9.16772	1.05552	-0.414483
AM+AM	antagonistic	4.9	10.4	6.43622	0.0209264	-0.274769
AM+AM	antagonistic	3.7	6.3	3.35954	0.530141	-0.265417
AM+AM	antagonistic	5	14	7.03898	0.137053	-0.211002
AM+AM	antagonistic	1.7	13	10.7685	0.446087	-0.501713
AM+EcM	synergistic	3.5	3.8	2.61	0.240166	0.482252
AM+EcM	synergistic	8.6	8.5	7.64027	1.28953	0.119698
AM+EcM	synergistic	11.7	4.1	12.0687	0.885949	0.139206
AM+EcM	synergistic	10.1	2.4	10.1032	0.86889	0.386378
AM+EcM	synergistic	6	13.4	2.75637	0.0138249	0.45236
AM+EcM	synergistic	11.1	4.2	13.3999	1.32482	0.400869
AM+EcM	synergistic	8	13	10.938	0.341346	0.215425
AM+EcM	synergistic	7.5	18.4	11.419	0.0290269	0.316523
AM+EcM	synergistic	2.3	12.1	1.32629	0.432711	0.255035
AM+EcM	synergistic	8.1	8.4	11.6478	1.33501	0.536637
AM+EcM	synergistic	1	30.1	0.515301	1.36027	0.46428
AM+EcM	synergistic	4.3	8.4	1.61344	0.167699	0.537727
AM+EcM	synergistic	3.4	63.3	3.20392	3.92157	0.206718
AM+EcM	synergistic	3.63433	3.7	0.340664	0.00604195	0.15148
AM+EcM	synergistic	5	25.3	9.29423	2.2128	0.507273
AM+EcM	synergistic	11.5	31.5	12.8718	2.81677	0.22635
AM+EcM	synergistic	3.1	34.9	5.00525	2.59097	0.225515
AM+EcM	synergistic	10.5	32.8	12.5749	2.83314	0.38913
AM+EcM	synergistic	0.5	13.4	7.65311	0.99682	0.288217
AM+EcM	synergistic	5.13333	4.24	7.63782	1.1551	0.151135
AM+EcM	synergistic	2.33333	0.36	7.03002	0.47333	0.122619
AM+EcM	synergistic	5.9	45.2	13.3443	5.34647	0.665914
AM+EcM	synergistic	4.1	2.1	6.15966	0.318056	0.253888
AM+EcM	synergistic	5.2	0.1	7.86668	0.50931	0.11591
AM+EcM	synergistic	1.3	8.6	1.72492	0.874974	0.248113
AM+EcM	synergistic	7.3	4.8	5.63891	1.3537	0.187756
AM+EcM	synergistic	11.9	11.6	9.05623	1.9527	0.243942
AM+EcM	synergistic	3.3	13.9	18.6793	2.45202	0.41885
AM+EcM	synergistic	2.1	6.1	9.13002	1.14435	0.137929
AM+EcM	synergistic	11.3	10.2	10.5335	1.86639	0.226784
AM+EcM	synergistic	2.5	7	1.03001	1.2399	0.257673
AM+EcM	synergistic	6.8	10.1	14.7442	0.435416	0.161302
AM+EcM	additive	8.7	19.1	7.58834	0.00201207	0.0945684
AM+EcM	additive	0.5	26.9	6.49888	2.20054	0.10481
AM+EcM	additive	10.8	21.7	13.8414	2.03591	0.150814
AM+EcM	additive	9.1	6.7	12.2009	0.730263	0.072697
AM+EcM	additive	2	9.6	3.36728	1.01223	0.0212031
AM+EcM	additive	7.6	25.2	7.86728	2.38127	0.0783293
AM+EcM	additive	6.4	31.2	7.86155	2.5895	0.0819295
AM+EcM	additive	5.03333	19.16	7.57931	0.121675	0.0135283
AM+EcM	additive	0.633333	6.62	0.320916	0.318608	0.109156
AM+EcM	additive	8.7	2.8	8.38066	0.617874	-0.0640978
AM+EcM	additive	4.6	3.3	1.6362	0.118041	0.0466959
AM+EcM	antagonistic	6.9	18	9.56025	2.00685	-0.116058
AM+EcM	antagonistic	2.8	2.3	5.95963	0.583524	-0.178393
AM+EcM	antagonistic	1.6	3.8	0.639981	0.0170561	-0.196559
AM+EcM	antagonistic	3.1	2.6	4.50174	0.32042	-0.13865
EcM+EcM	synergistic	0.7	6.1	3.34962	0.343358	0.0943323
EcM+EcM	synergistic	2.2	27.2	0.193812	1.51223	0.0967454
EcM+EcM	synergistic	3.7	15.3	6.18134	1.13555	0.476652
EcM+EcM	synergistic	6.93333	25.04	13.5878	2.36921	0.512239
EcM+EcM	synergistic	5.6	34.6	8.51259	2.71251	0.569256
EcM+EcM	synergistic	7.8	7.4	8.7064	1.20028	0.476071
EcM+EcM	synergistic	7.1	13.5	12.056	1.54364	0.456854
EcM+EcM	synergistic	1.5	21.1	3.54344	1.16887	0.107071
EcM+EcM	synergistic	1.9	19.3	2.33124	1.57695	0.202004
EcM+EcM	synergistic	1.33333	9.56	5.07526	0.343297	0.12879
EcM+EcM	synergistic	5	25.1	12.069	1.95136	0.676735
EcM+EcM	synergistic	1.3	9.8	5.88767	0.81581	0.21654
EcM+EcM	synergistic	2.8	17.7	3.36261	0.751082	0.41477
EcM+EcM	synergistic	0.6	9.5	3.55642	0.761144	0.3191
EcM+EcM	synergistic	4.1	7.9	2.52506	0.0647277	0.395994
EcM+EcM	synergistic	3.4	1.8	5.87468	0.408086	0.437807
EcM+EcM	synergistic	0.1	7.8	4.86039	0.610105	0.115403
EcM+EcM	synergistic	6.6	18.5	14.8231	1.81415	0.561158
EcM+EcM	synergistic	0.5	5	2.76708	0.270513	0.308979
EcM+EcM	synergistic	4.6	5.2	9.97826	0.418478	0.324724
EcM+EcM	synergistic	0.333333	6.54	1.23526	0.555058	0.278623
EcM+EcM	synergistic	1.6	6.6	2.75409	0.137211	0.484838
EcM+EcM	synergistic	1.2	11.1	6.1167	0.613872	0.156869
EcM+EcM	synergistic	2.9	3.2	8.64176	0.678599	0.121783
EcM+EcM	synergistic	4.4	29.3	7.59347	2.37458	0.19065
EcM+EcM	synergistic	6	16	6.27652	1.81581	0.218957
EcM+EcM	synergistic	3.6	10.9	3.66774	1.31683	0.373836
EcM+EcM	synergistic	5.1	10.2	7.21118	0.147965	0.437125
EcM+EcM	additive	1.6	13.3	1.31695	0.558763	0.0609129
EcM+EcM	additive	3.23333	9.74	7.4065	1.23366	0.0549752
EcM+EcM	additive	0.866667	17.64	4.88145	1.16893	0.0729264
EcM+EcM	additive	0.166667	11.54	1.53182	0.825571	0.0647766
EcM+EcM	additive	1	16.1	6.31052	0.898355	0.0765626
EcM+EcM	additive	5.2	2.4	2.35079	0.75807	0.0625553
EcM+EcM	additive	5.8	16.3	3.86156	0.195393	-0.041538
EcM+EcM	antagonistic	1.93333	0.06	1.51884	0.417847	-0.128479
EcM+EcM	antagonistic	3.5	6	1.01429	1.01819	-0.163093
