# Supplementary material for: Root mixing effects on belowground decomposition depend on mycorrhizal type
Source: Nat Commun. 2025 Nov 21;16:10274. doi: 10.1038/s41467-025-65163-7 (PMC12639048; doi:10.1038/s41467-025-65163-7)
Supplement: Supplementary file 4 — Source Data [file 41467_2025_65163_MOESM4_ESM.zip › Source Data/Source Data_Table 1.xlsx]

## Sheet: Notes and variable list
Root trait	Units	Abbreviation
Root diameter	mm	RD
Specific root length	m g-1	SRL
Root tissue density	g cm-3	RTD
Root carbon concentration	mg g-1	RC
Root nitrogen concentration	mg g-1	RN
Root condensed tannins concentration	mg g-1	CTs
Root carbon nitrogen ratio		CN
Root condensed tannins nitrogen ratio		CTsN
Mass loss	%	ML

## Sheet: 57species
RD	SRL	RTD	RC	RN	CTs	CN	CTsN	ML
0.53	22.56	0.21	465.1	21.2	19.1	21.9387	0.900943	28.57
0.38	56.73	0.17	338.3	12.8	60.6	26.4297	4.73438	22.61
0.6	21.44	0.17	460	24.1	12	19.0871	0.497925	31.65
0.35	112.05	0.09	426	14.8	73.3	28.7838	4.9527	15.29
0.35	92.9	0.12	409.3	17	83.5	24.0765	4.91176	15.3
0.49	25.18	0.22	446.3	23.4	47.7	19.0726	2.03846	17.75
0.47	25.84	0.23	425.5	24.3	31.7	17.5103	1.30453	21.48
0.36	62.71	0.16	415	11.3	45.7	36.7257	4.04425	14.3333
0.44	39.19	0.17	442.1	22.7	30	19.4758	1.32159	18.3333
0.32	72.81	0.17	482	22.4	29.6	21.5179	1.32143	30.71
0.36	32.88	0.31	443.7	22.7	32.3	19.5463	1.42291	13
0.5	80.96	0.06	434.3	26.3	23.3	16.5133	0.885932	14.83
0.4	12.76	0.62	432	14.5	32.9	29.7931	2.26897	10
0.38	124.53	0.07	456.3	21.2	23.6	21.5236	1.11321	23.83
0.38	206.73	0.04	434.2	16.1	31.4	26.9689	1.95031	12.5
0.5	136.05	0.04	397.8	19.8	29.5	20.0909	1.4899	14.61
0.5	117.41	0.05	434.6	20.8	37.6	20.8942	1.80769	21.33
0.33	66.67	0.19	459.8	20.5	36.7	22.4293	1.79024	9.3333
0.35	31.76	0.33	462.8	9.9	55.4	46.7475	5.59596	9.17
0.36	86.61	0.12	400	12.3	28.6	32.5203	2.3252	13.33
0.34	27.49	0.41	498.9	18.6	41	26.8226	2.2043	14
0.39	23.53	0.36	476.5	24.4	29.5	19.5287	1.20902	15.3333
0.32	45.14	0.29	474.3	25.4	38.3	18.6732	1.50787	20.67
0.5	10.84	0.5	479.7	23.8	28.8	20.1555	1.21008	16.5
0.36	113.32	0.09	475.7	24.7	28.6	19.2591	1.15789	15.17
0.44	7.78	0.86	481.1	14.9	37.5	32.2886	2.51678	10.36
0.42	14.1	0.51	466.2	16.4	36.3	28.4268	2.21341	19
0.42	106.69	0.07	468.4	21.3	46.7	21.9906	2.19249	11.94
0.38	16.8	0.53	437.1	16.8	45.2	26.0179	2.69048	12.5
0.43	9.6	0.74	477.2	25.1	29.9	19.012	1.19124	11
0.4	21.02	0.38	425.3	25.3	22	16.8103	0.869565	17.5
0.34	215.78	0.05	429.6	24.5	31.3	17.5347	1.27755	12.6667
0.48	87.54	0.06	332.5	15.3	41.4	21.732	2.70588	16.78
0.35	63.78	0.17	457.7	21.4	50.3	21.3879	2.35047	13.45
0.36	18.89	0.53	431.6	20.6	48.8	20.9515	2.36893	20.3333
0.37	31.28	0.31	412.9	11.1	47.6	37.1982	4.28829	11.5
0.35	182.74	0.06	420.2	21.9	35.4	19.1872	1.61644	24.3333
0.37	16.97	0.55	447.4	20.8	52.1	21.5096	2.50481	20.5
0.33	25.04	0.47	436.3	10.8	80.7	40.3981	7.47222	12.67
0.34	19.42	0.57	464.3	22.4	40.4	20.7277	1.80357	23.17
0.41	41.87	0.21	433.4	15.8	45.6	27.4304	2.88608	14.83
0.36	189.55	0.05	430.2	21.7	36.8	19.8249	1.69585	19.5
0.34	17.24	0.63	497.3	18.5	64.4	26.8811	3.48108	13.1667
0.38	53.91	0.16	436.4	17.9	19.9	24.3799	1.11173	29.24
0.618463	20.2069	0.172932	481.367	14.1	51.86	34.1395	3.67801	23.78
0.544333	179.82	0.0256137	393.4	12.6	27.6	21.2132	0.984154	23
0.35	95.83	0.13	414.9	13.3	33.7	29.5789	2.19048	17.38
0.35	80.6	0.14	434.9	14.8	54.8	32.9286	2.53383	19.2
0.34	119.09	0.11	370.5	13.2	41.5	29.3851	3.7027	15.3
0.35	116.77	0.13	425.8	20.4	20.2	28.0682	3.14394	15.9
0.33	35.8	0.32	507.3	15.4	45.3	20.8725	0.990196	11.83
0.33	40.74	0.3	451.8	16.7	35.5	32.9416	2.94156	9
0.32	36.61	0.34	492.6	13.8	38.7	27.0539	2.12575	9.5
0.34	21.1	0.53	418.4	19.2	25.5	35.6957	2.80435	9.67
0.34	17.13	0.66	473.2	18.4	43.9	21.7917	1.32812	13.16
0.33	94.4	0.13	464.067	13.4667	45.24	25.7174	2.38587	10
0.39935	44.4634	0.185446	355.654	16.7657	16.5	34.4604	3.35941	14.41

## Sheet: 138combinations
RD	SRL	RTD	RC	RN	CTs	CN	CTsN	ML
0.35	88.215	0.135	404.15	12.95	30.65	31.2538	2.36216	20.1487
0.345	107.46	0.12	414.15	13.7	41.2	29.482	2.94659	17.9855
0.325	36.205	0.33	438.8	18.55	27.85	23.9632	1.55797	17.1925
0.364675	40.1317	0.252723	444.933	16.9333	32.72	27.6665	2.1748	22.1894
0.335	77.445	0.215	430.35	17.6	37.5	25.1288	2.34645	24.1359
0.34	65.815	0.225	409.6	16.5	23.9	25.2257	1.59034	23.6038
0.34	58.2	0.23	420.35	16.85	26.95	26.9006	1.76202	24.7738
0.345	117.93	0.12	402.7	14	48.15	28.7267	3.42332	17.0478
0.345	99.845	0.125	424.9	14.05	44.25	31.1569	3.11827	19.2007
0.33	77.85	0.225	443.35	15.75	45.15	28.2195	2.91423	15.162
0.359675	40.5367	0.262723	457.933	15.0833	40.37	30.7571	2.74258	12.8057
0.374675	70.1467	0.157723	428.733	13.0333	36.42	32.0197	2.77494	17.3112
0.374675	62.5317	0.162723	439.483	13.3833	39.47	33.6945	2.94662	17.9177
0.369675	81.7767	0.147723	449.483	14.1333	50.02	31.9228	3.53105	16.8456
0.33	38.27	0.31	466.55	17.9	32.75	26.9071	1.96588	20.6672
0.364675	42.6017	0.242723	485.683	14.4333	45.27	33.701	3.15048	10.2809
0.325	38.675	0.32	479.55	16.05	40.4	29.9977	2.53365	11.498
0.34	68.285	0.215	450.35	14	36.45	31.2603	2.56602	20.0297
0.335	79.915	0.205	471.1	15.1	50.05	31.1633	3.32213	16.7198
0.335	66.22	0.235	422.6	14.65	31.55	28.3164	2.15811	19.9865
0.335	76.69	0.235	411.15	14.95	38.5	27.561	2.63484	10.7781
0.335	58.605	0.24	433.35	15	34.6	29.9912	2.32979	22.2795
0.35	98.685	0.135	392.7	13.25	37.6	30.4984	2.83889	19.6576
0.335	28.45	0.425	459.2	17.1	29.45	28.2841	1.89727	18.8631
0.34	70.095	0.32	463.75	14.3	46.75	32.5404	3.25353	13.6826
0.345	50.85	0.335	453.75	13.55	36.2	34.3121	2.66909	19.7276
0.335	57.75	0.33	482.9	16.1	41.3	30.7065	2.59511	13.5823
0.369675	32.7817	0.357723	478.333	13.6333	41.97	35.078	3.08188	15.8481
0.335	30.92	0.415	499.95	14.6	42	34.3186	2.87295	15.1773
0.345	58.465	0.33	443	13.2	33.15	32.6373	2.49741	15.8071
0.33	28.855	0.435	472.2	15.25	37.1	31.3748	2.46505	10.8436
0.34	68.11	0.385	426.65	17	40.15	25.5884	2.51541	17.2076
0.345	66.95	0.395	394.45	16.2	33.5	24.9299	2.23603	18.0866
0.34	105.585	0.13	421.85	15.8	42.7	26.8928	2.7649	13.9923
0.34	95.115	0.13	433.3	15.5	35.75	27.6482	2.28817	13.2
0.335	106.745	0.12	454.05	16.6	49.35	27.5513	3.04429	18.4836
0.34	87.5	0.135	444.05	15.85	38.8	29.323	2.45985	22.5803
0.385	101.26	0.1	430.9	16.95	37.15	25.7848	2.19148	16.1265
0.365	151.28	0.085	413.8	14.35	29.5	28.2739	2.07039	24.2464
0.44	59.195	0.17	429.25	16.9	23.35	25.7588	1.54571	25.8463
0.41	60.835	0.18	409.45	18.45	29.65	23.5446	1.7475	22.3104
0.395	67.51	0.15	417.75	17.65	28.8	24.5274	1.75603	26.4413
0.345	61.66	0.27	446.15	15.6	34.3	28.2008	2.19739	24.721
0.365	143.665	0.09	424.55	14.7	32.55	29.9488	2.24207	13.2727
0.395	44.19	0.5	448	14.1	35.6	32.6086	2.52531	12.1293
0.37	52.065	0.25	445.7	18.85	31.6	26.2286	1.87143	25.8061
0.385	93.645	0.105	441.65	17.3	40.2	27.4596	2.36316	19.3439
0.365	68.665	0.155	376.6	13.05	47.15	29.6791	3.6341	23.1607
0.475	51.02	0.155	437.45	18.7	22.85	26.0079	1.51588	29.6834
0.385	47.35	0.325	440.55	14.85	35	30.6777	2.37362	16.6465
0.345	50.01	0.355	439.6	17.85	37.05	26.8281	2.1687	22.8451
0.36	48.785	0.345	431.15	17.05	42.9	27.2191	2.51932	27.2849
0.345	34.34	0.315	434.75	21.55	26.25	20.2094	1.20655	16.0448
0.345	61.205	0.22	412.9	16.35	24.4	26.6964	1.6577	20.6851
0.34	49.79	0.245	441.75	20.9	35.25	21.1302	1.67033	20.2761
0.345	74.56	0.205	450.75	22.55	24.4	20.0658	1.07405	23.3258
0.34	64.35	0.22	417.55	18.7	51.85	22.4745	2.95098	16.6986
0.437167	107.81	0.172807	390.727	18.5828	18.35	21.0429	0.987175	20.235
0.42	127.57	0.075	416.35	17.3	42.15	24.738	2.5963	24.7927
0.42	100.025	0.085	434.6	20.55	39.05	22.9492	2.29432	18.8684
0.36	67.945	0.32	436	15.8	50	27.7015	3.19659	14.5784
0.36	86.5	0.135	435.65	16.35	37.35	26.8825	2.40722	27.836
0.33	95.95	0.14	458.45	18.6	42.2	25.4515	2.51207	25.0264
0.37	70.055	0.245	430.1	20.05	38.4	23.0977	2.28613	24.2283
0.41	103.315	0.085	383.7	15.05	48.1	25.5586	3.20429	21.3751
0.35	154.32	0.08	432.55	18.25	45.8	24.605	2.69928	15.5204
0.36	121.81	0.09	445.6	18	39.2	25.4544	2.40796	21.3619
0.369675	35.9767	0.297723	481.483	16.0333	43.12	30.6415	2.78185	16.5061
0.404675	43.1667	0.197723	448.733	14.6333	45.42	30.9454	3.12274	16.5343
0.369675	30.8517	0.407723	480.683	15.9833	54.82	30.6707	3.42024	14.6527
0.508906	32.3351	0.179189	472.717	13.7833	48.55	34.2999	3.51871	21.2252
0.32	40.875	0.315	463.05	21.05	36.9	22.8636	1.81681	14.4096
0.325	30.825	0.405	444.05	13.75	58.1	33.726	4.79899	21.8284
0.41	77.01	0.195	443.2	18.75	36.55	23.9741	1.96672	19.8783
0.335	109.675	0.2	436	19.3	35.45	23.1206	1.87109	19.0356
0.375	64.765	0.375	401.25	13.85	37.2	28.9306	2.70645	16.5889
0.34	91.72	0.16	415.15	16.85	39.1	25.2487	2.46709	15.2327
0.39	63.185	0.435	423.85	19.15	35.7	23.5401	2.16759	17.1346
0.35	74.265	0.23	416.65	11.55	48.45	37.4078	4.36995	19.2583
0.35	74.265	0.23	416.65	11.55	48.45	37.4078	4.36995	15.7186
0.345	166.275	0.09	400.05	18.85	36.4	22.8014	2.21075	17.8997
0.35	41.905	0.345	453.8	12.55	42.2	36.2107	3.4243	15.5338
0.35	19.995	0.53	462.1	17.2	43.75	28.3236	2.58664	17.6164
0.42	13.985	0.58	449.05	21.5	27.15	20.9736	1.2691	15.5577
0.36	47.795	0.235	429.35	17	39	28.136	2.73358	12.4854
0.365	24.925	0.43	445.55	21.75	42.2	20.5279	1.96386	22.4513
0.489231	26.5434	0.241466	462.533	18.4	42.08	26.8429	2.55046	16.6724
0.565	22	0.19	462.55	22.65	15.55	20.5129	0.699434	33.0526
0.574231	21.3834	0.191466	473.233	17.65	35.48	28.0391	2.28948	28.9195
0.485	53.4	0.145	429.9	25.3	27.5	17.0118	1.09523	13.4176
0.39	68.645	0.345	444.15	17.85	28.25	25.6583	1.69109	14.4345
0.509231	16.4834	0.396466	456.683	14.3	42.38	31.9663	2.97349	10.3917
0.385	14.865	0.585	439.7	17.65	42.5	25.6514	2.38689	14.7854
0.47	87.62	0.105	419.95	21.25	29.75	19.7833	1.40574	18.055
0.485	80.945	0.135	411.65	22.05	30.6	18.8006	1.39721	23.1553
0.47	78.3	0.11	438.35	21.75	33.8	20.185	1.56464	16.6657
0.474231	43.4384	0.181466	470.583	17.3	44.28	28.2844	2.73413	11.6978
0.365	51.79	0.335	423.7	16.55	40.35	27.015	2.41501	17.3507
0.355	134.675	0.09	410.1	17.1	32	25.8538	1.97082	24.6669
0.34	65.875	0.205	437.15	18.85	33.45	25.5968	1.91654	17.5753
0.37	105.57	0.095	428.15	16.75	26.1	27.022	1.71921	19.8242
0.38	20.795	0.46	482.55	17.5	38.65	27.6247	2.20886	12.8401
0.415	26.335	0.315	472.6	21	44.35	22.9476	2.12138	22.2617
0.42	72.45	0.23	466.75	19.7	39.3	23.8584	2.006	11.9685
0.495	22.485	0.265	468.25	24.25	20.75	19.3079	0.853471	26.377
0.385	38.72	0.26	456.45	21.15	24.7	21.9543	1.16037	24.2897
0.469231	32.6734	0.231466	477.833	19.75	45.08	26.4064	2.59294	20.6477
0.415	17.94	0.485	458	17.3	54.75	30.2768	4.34115	22.453
0.42	100.43	0.075	404.1	20	35	20.4956	1.93189	20.0462
0.39	63.71	0.3	470.95	20.55	32.45	23.843	1.68565	11.2564
0.41	30.845	0.51	458.75	16.4	28.7	28.3342	1.81426	26.2525
0.42	14.4	0.62	453.2	20.1	29.75	24.5494	1.69317	24.5331
0.38	40.295	0.515	481.55	18.65	33.55	26.9032	1.9191	18.6194
0.51	64.065	0.12	464.2	22.7	29.35	20.5389	1.34521	23.9264
0.475	64.625	0.14	466.75	21.25	32.9	21.9646	1.54672	27.9982
0.42	60.395	0.29	467.3	18.85	41.5	25.2087	2.20295	11.7076
0.35	30.97	0.41	455.7	21.1	41.75	22.3455	2.09918	16.2994
0.37	17.845	0.53	434.35	18.7	47	23.4847	2.5297	18.9913
0.375	24.04	0.42	425	13.95	46.4	31.608	3.48938	15.6327
0.462167	98.3098	0.277807	396.377	16.7828	30.85	23.6155	1.83732	30
0.385	14.51	0.655	470.75	23.75	35.15	19.8698	1.4974	26.3068
0.425	11.85	0.625	471.7	20.75	33.1	23.7194	1.70232	20.8044
0.487167	94.7098	0.382807	416.427	20.9328	23.2	20.1126	1.08769	24.789
0.447167	105.79	0.177807	409.227	13.3328	35.95	33.9803	3.29006	25.897
0.375	56.96	0.25	417.3	21.15	52.75	20.4434	2.89066	30.1781
0.36	54.935	0.335	428.35	18.9	67.8	22.793	3.70829	22.3727
0.345	199.26	0.055	424.9	23.2	33.35	18.361	1.44699	16.2124
0.39	127.485	0.11	435.85	23.6	30.65	18.5052	1.29957	27.4746
0.42	166.595	0.05	432.1	22.65	34.45	19.2145	1.54262	13.0536
0.41	53.48	0.315	398.4	18.85	40.9	21.2299	2.25473	26.5342
0.355	41.335	0.35	444.65	21	49.55	21.1697	2.3597	18.0481
0.385	38.94	0.34	461.95	18.9	43.3	24.9073	2.28194	13.0639
0.375	44.005	0.24	375.6	11.95	54.1	31.8139	4.51133	10.3135
0.45	33.525	0.215	439.85	19.6	46.65	23.2515	2.46227	18.8888
0.385	115.71	0.13	431.8	18.75	41.2	23.6276	2.29096	17.0325
0.37	33.455	0.34	434.85	13.3	63.15	33.9143	5.17915	15.5682
0.42	59.04	0.17	427.8	20.2	65.6	21.5746	3.47511	17.6708
0.35	103.395	0.34	463.75	20.1	50.6	23.353	2.58847	19.5682
