# Supplementary material for: Root mixing effects on belowground decomposition depend on mycorrhizal type
Source: Nat Commun. 2025 Nov 21;16:10274. doi: 10.1038/s41467-025-65163-7 (PMC12639048; doi:10.1038/s41467-025-65163-7)
Supplement: Supplementary file 4 — Source Data [file 41467_2025_65163_MOESM4_ESM.zip › Source Data/Supplementary Data_Fig. 1.xlsx]

## Sheet: Sheet1
Total CTs (mg g-1)	extracted CTs (mg g-1)
12	9.7
16.5	12.8
19.1	17
19.9	16.7
20.2	12.4
22	15.2
23.3	14.3
23.6	18.8
25.5	17
27.6	22.8
28.6	22.4
28.6	24.5
28.8	20.8
29.5	20.7
29.5	26.7
29.6	26.9
29.9	20.4
30	18.8
31.3	26
31.4	19.8
31.7	27.5
32.3	27
32.9	27.8
33.7	24.8
35.4	32.9
35.5	22.4
36.3	32.6
36.7	24.1
36.8	28.5
37.5	31.9
37.6	32.4
38.3	33.7
38.7	34.4
40.4	31.2
41	25.6
41.4	37.6
41.5	30.2
43.9	39.8
45.2	37
45.24	34.2
45.3	37.2
45.6	33.5
45.7	28
46.7	35.3
47.6	36.4
47.7	40.2
48.8	44.7
50.3	41.2
51.86	43.8
52.1	39.1
54.8	49.9
55.4	31.3
60.6	52.5
64.4	51.5
73.3	63.2
80.7	50.4
83.5	71.3
