# Supplementary material for: Root mixing effects on belowground decomposition depend on mycorrhizal type
Source: Nat Commun. 2025 Nov 21;16:10274. doi: 10.1038/s41467-025-65163-7 (PMC12639048; doi:10.1038/s41467-025-65163-7)
Supplement: Supplementary file 4 — Source Data [file 41467_2025_65163_MOESM4_ESM.zip › Source Data/Supplementary Data_Fig. 2.xlsx]

## Sheet: Notes and Variable list
Root trait	Units	Abbreviation
Root diameter	mm	RD
Specific root length	m g-1	SRL
Root tissue density	g cm-3	RTD
Root carbon concentration	mg g-1	RC
Root nitrogen concentration	mg g-1	RN
Root condensed tannins concentration	mg g-1	CTs
Root carbon nitrogen ratio		CN
Root condensed tannins nitrogen ratio		CTsN
Mixing effect		LnRR

## Sheet: Fig. S2a
Root trait	Relative contribution (%)
RD	48.62
SRL	3.17
RTD	3.85
C	7.98
N	2.81
CTs	19.45
CN	3.82
CTsN	10.31

## Sheet: Fig. S2b
Root trait	Relative contribution (%)
RD	8.12
SRL	3.18
RTD	4.37
C	9.07
N	22.02
CTs	23.5
CN	11.54
CTsN	18.21

## Sheet: Fig. S2c
Root trait	Relative contribution (%)
RD	34.94
SRL	8.86
RTD	5.58
C	5.13
N	5.32
CTs	12.99
CN	6.77
CTsN	20.42

## Sheet: Fig. S2d
Root trait	Relative contribution (%)
RD	23.15
SRL	5.13
RTD	1.52
C	5.15
N	10.91
CTs	18.14
CN	30.61
CTsN	5.38
