# Supplementary material for: Root mixing effects on belowground decomposition depend on mycorrhizal type
Source: Nat Commun. 2025 Nov 21;16:10274. doi: 10.1038/s41467-025-65163-7 (PMC12639048; doi:10.1038/s41467-025-65163-7)
Supplement: Supplementary file 4 — Source Data [file 41467_2025_65163_MOESM4_ESM.zip › Source Data/Supplementary Data_Fig. 3.xlsx]

## Sheet: Sheet1
Group	LnRR
microcosm	0.216395
microcosm	-0.0404608
microcosm	0.170393
microcosm	-0.113372
microcosm	-0.266013
microcosm	0.0368418
microcosm	0.0290952
microcosm	0.000377572
microcosm	-0.0232484
microcosm	-0.0378079
microcosm	-0.0729152
microcosm	-0.0128023
microcosm	0.0254683
microcosm	0.00144998
microcosm	-0.0524113
microcosm	0.0605626
microcosm	0.0556089
microcosm	0.0623598
microcosm	0.0086442
microcosm	-0.0144875
microcosm	-0.0326467
microcosm	0.362803
microcosm	-0.0612436
microcosm	0.201349
microcosm	0.0413624
microcosm	0.0692649
microcosm	0.00697003
microcosm	0.00365732
microcosm	0.0465337
microcosm	0.0307895
microcosm	0.0374956
microcosm	0.0195414
microcosm	0.0925907
microcosm	-0.112196
microcosm	-0.332361
microcosm	-0.284199
microcosm	-0.0285523
microcosm	0.00321102
microcosm	0.109902
microcosm	0.0233473
microcosm	0.334086
microcosm	-0.0219639
microcosm	0.124324
microcosm	0.0383101
microcosm	0.0578872
microcosm	-0.0729494
microcosm	0.0541617
microcosm	0.00508704
microcosm	-0.00893984
microcosm	0.0458334
microcosm	0.0223484
microcosm	-0.0436385
microcosm	-0.0380134
microcosm	0.0363223
microcosm	0.0294629
microcosm	-0.24295
microcosm	0.18462
microcosm	0.228468
microcosm	-0.134348
microcosm	0.0950081
field	-0.0221005
field	0.00243628
field	-0.0581053
field	-0.0208594
field	0.0247868
field	-0.0568629
field	0.0145274
field	-0.110795
field	0.0584223
field	0.12588
field	0.00890317
field	-0.0551526
field	-0.0139171
field	-0.00816262
field	-0.0197055
field	0.145754
field	0.0367165
field	-0.104458
field	0.261739
field	0.0367151
field	0.0849088
field	-0.0800464
field	0.10904
field	0.0215974
field	0.38605
field	0.195169
field	0.398455
field	-0.142173
field	0.249848
field	0.187006
field	0.0749705
field	0.0986584
field	0.0257166
field	-0.11423
field	-0.0458041
field	0.123097
field	0.0207725
field	-0.0330612
field	-0.164266
field	-0.295007
field	0.0868376
field	-0.159285
field	0.0641532
field	0.189354
field	0.00208551
field	0.00484262
field	-0.00830815
field	0.0432081
field	0.192696
field	-1.77586e-06
field	0.0302152
field	-0.030397
field	0.0602184
field	0.0610375
field	0.0199347
field	0.00677918
field	-0.0294162
field	-0.0451194
field	-0.0170958
field	0.0897053
field	0.0980246
field	0.0837354
field	0.175632
field	0.0687134
field	0.143707
field	0.00404044
field	0.146602
field	0.0581813
field	-0.025641
field	-0.200129
field	-0.0230633
field	0.0299724
field	0.00908714
field	-0.105946
field	0.0737613
field	-0.0341721
field	0.0615566
field	-0.0955837
field	-0.0772328
field	-0.0941134
field	-0.173272
field	-0.00536179
field	-0.0567592
field	0.0855223
field	0.0865149
field	0.103811
field	0.0862826
field	0.0969424
field	0.0715311
field	0.104927
field	-0.0634462
field	0.045002
field	-0.0112656
field	0.0314162
field	0.0899629
field	-0.0416984
field	0.0417463
field	-0.0250729
field	-0.308923
field	0.067754
field	0.302825
field	0.127311
field	0.130986
field	0.0526988
field	0.253309
field	0.188571
field	0.191808
field	0.437794
field	0.0784305
field	0.0882614
field	0.171581
field	-0.0563543
field	0.00265687
field	0.0137026
field	0.171605
field	0.129212
field	-0.0464428
field	0.171296
field	0.0620834
field	0.210157
field	0.0861504
field	0.0898438
field	0.0519513
field	0.0370396
field	-0.0132258
field	-0.0422598
field	0.286821
field	0.118073
field	0.13384
field	-0.125911
field	0.060458
field	0.0993338
field	0.167407
field	0.201233
field	0.0489038
field	-0.0531317
field	0.0601827
field	-0.0198029
field	0.286377
field	0.117155
field	0.0710175
field	0.00293686
field	0.0937449
field	-0.0860487
field	0.0989379
field	0.0490956
field	0.115821
field	0.142768
field	0.14642
field	0.117565
field	0.356143
field	0.207022
field	-0.252792
field	-0.300952
field	0.230765
field	0.209029
field	0.191668
field	0.194808
field	0.177237
field	0.153627
field	0.136816
field	0.112436
field	0.0818654
field	0.11895
field	0.0224328
field	0.0538323
field	0.012959
field	0.0175052
field	0.0125726
field	-0.00893416
field	-0.0241716
field	-0.0476914
field	0.0104921
field	-0.00464884
field	-0.0832137
field	-0.134979
field	-0.0211409
field	0.156203
field	0.0874493
field	0.0392016
field	0.12731
field	-0.0605066
field	0.0285021
field	0.113349
field	0.0447812
field	-0.0549327
field	0.0232669
field	0.0949833
field	0.0495617
field	0.0139573
field	0.365588
field	0.416213
field	0.237567
field	0.322024
field	0.306506
field	0.221202
field	0.177551
field	0.0767426
field	0.0108559
field	0.0794711
field	0.0423692
field	0.0935879
field	-0.0614707
field	-0.020118
field	-0.0534828
field	0.0334823
field	0.236055
field	0.11651
field	-0.0553894
field	-0.310367
field	0.0771318
field	0.0733821
field	0.116843
field	0.196492
field	0.0909707
field	0.157185
field	0.110863
field	0.134442
field	-0.0123829
field	0.0823738
field	0.111559
field	-0.0104954
field	-0.276152
field	-0.188679
field	-0.0742144
field	0.285597
field	-0.103327
field	-0.202755
field	-0.0470029
field	-0.137362
field	0.0480257
field	-0.0570451
field	0.0151004
field	0.0451372
field	-0.0140962
field	0.00827817
field	0.0552408
field	0.0488924
field	0.0665423
field	0.0391009
field	0.0819351
field	0.226499
field	0.0710175
field	0.00293686
field	0.039919
field	0.0276267
field	-0.135008
field	0.0571212
field	0.00196143
field	0.170082
field	0.0739571
field	0.14917
field	0.107727
field	0.188503
field	0.0554632
field	-0.16556
field	0.0194552
field	-0.0443875
field	0.131395
field	-0.0382417
field	-0.0456424
field	0.0679577
field	0.0631528
field	0.148964
field	0.15187
field	0.0725707
