# Supplementary material for: Root mixing effects on belowground decomposition depend on mycorrhizal type
Source: Nat Commun. 2025 Nov 21;16:10274. doi: 10.1038/s41467-025-65163-7 (PMC12639048; doi:10.1038/s41467-025-65163-7)
Supplement: Supplementary file 4 — Source Data [file 41467_2025_65163_MOESM4_ESM.zip › Source Data/Supplementary Data_Fig. 4.xlsx]

## Sheet: Sheet1
LnRR
0.362803
-0.0612436
0.201349
0.0925907
-0.112196
-0.332361
-0.284199
0.00508704
-0.00893984
0.0458334
0.0223484
-0.0436385
-0.0380134
0.322024
0.306506
0.221202
0.177551
0.0935879
-0.0614707
-0.020118
-0.0534828
0.0334823
0.236055
0.11651
-0.0553894
-0.310367
0.0771318
0.0733821
0.116843
0.196492
0.0909707
0.157185
0.110863
0.111559
-0.0104954
0.0665423
0.0391009
0.0819351
-0.135008
0.0571212
0.00196143
0.14917
0.107727
0.192696
-0.200129
0.171605
0.129212
0.171296
0.0620834
0.0601827
-0.0198029
0.0937449
-0.0860487
