# Supplementary material for: Root mixing effects on belowground decomposition depend on mycorrhizal type
Source: Nat Commun. 2025 Nov 21;16:10274. doi: 10.1038/s41467-025-65163-7 (PMC12639048; doi:10.1038/s41467-025-65163-7)
Supplement: Supplementary file 4 — Source Data [file 41467_2025_65163_MOESM4_ESM.zip › Source Data/Supplementary Data_Fig. 5.xlsx]

## Sheet: sheet1
Group	CTs	CTsN
AM+AM	19.8	1.0819
AM+AM	2.2	0.185372
AM+AM	6.8	0.708765
AM+AM	6.7	0.16584
AM+AM	51.9	6.26214
AM+AM	12.8	1.54799
AM+AM	17.6	1.40505
AM+AM	15.5	1.64721
AM+AM	27.6	1.29154
AM+AM	2.4	1.59781
AM+AM	28.7	1.70632
AM+AM	10.5	0.612336
AM+AM	6.4	1.02218
AM+AM	13.4	0.207081
AM+AM	38.9	4.61181
AM+AM	61.5	4.0422
AM+AM	31.4	2.40696
AM+AM	1.3	0.0440349
AM+AM	1	0.902311
AM+EcM	3.8	0.240166
AM+EcM	8.5	1.28953
AM+EcM	4.1	0.885949
AM+EcM	2.4	0.86889
AM+EcM	13.4	0.0138249
AM+EcM	4.2	1.32482
AM+EcM	13	0.341346
AM+EcM	18.4	0.0290269
AM+EcM	12.1	0.432711
AM+EcM	8.4	1.33501
AM+EcM	30.1	1.36027
AM+EcM	8.4	0.167699
AM+EcM	63.3	3.92157
AM+EcM	3.7	0.00604195
AM+EcM	25.3	2.2128
AM+EcM	31.5	2.81677
AM+EcM	34.9	2.59097
AM+EcM	32.8	2.83314
AM+EcM	13.4	0.99682
AM+EcM	4.24	1.1551
AM+EcM	0.36	0.47333
AM+EcM	45.2	5.34647
AM+EcM	2.1	0.318056
AM+EcM	0.1	0.50931
AM+EcM	8.6	0.874974
AM+EcM	4.8	1.3537
AM+EcM	11.6	1.9527
AM+EcM	13.9	2.45202
AM+EcM	6.1	1.14435
AM+EcM	10.2	1.86639
AM+EcM	7	1.2399
AM+EcM	10.1	0.435416
EcM+EcM	6.1	0.343358
EcM+EcM	27.2	1.51223
EcM+EcM	15.3	1.13555
EcM+EcM	25.04	2.36921
EcM+EcM	34.6	2.71251
EcM+EcM	7.4	1.20028
EcM+EcM	13.5	1.54364
EcM+EcM	21.1	1.16887
EcM+EcM	19.3	1.57695
EcM+EcM	9.56	0.343297
EcM+EcM	25.1	1.95136
EcM+EcM	9.8	0.81581
EcM+EcM	17.7	0.751082
EcM+EcM	9.5	0.761144
EcM+EcM	7.9	0.0647277
EcM+EcM	1.8	0.408086
EcM+EcM	7.8	0.610105
EcM+EcM	18.5	1.81415
EcM+EcM	5	0.270513
EcM+EcM	5.2	0.418478
EcM+EcM	6.54	0.555058
EcM+EcM	6.6	0.137211
EcM+EcM	11.1	0.613872
EcM+EcM	3.2	0.678599
EcM+EcM	29.3	2.37458
EcM+EcM	16	1.81581
EcM+EcM	10.9	1.31683
EcM+EcM	10.2	0.147965
