# Supplementary material for: Root mixing effects on belowground decomposition depend on mycorrhizal type
Source: Nat Commun. 2025 Nov 21;16:10274. doi: 10.1038/s41467-025-65163-7 (PMC12639048; doi:10.1038/s41467-025-65163-7)
Supplement: Supplementary file 4 — Source Data [file 41467_2025_65163_MOESM4_ESM.zip › Source Data/Supplementary Data_Table 10.xlsx]

## Sheet: 37combinations
RD	SRL	RTD	RC	RN	CTs	CN	CTsN	LnRR
0	15.23	0.01	21.5	0.7	6.1	3.34962	0.343358	0.0943323
0.01	23.26	0.02	41.5	2.2	27.2	0.193812	1.51223	0.0967454
0.01	0.81	0.02	26	3.7	15.3	6.18134	1.13555	0.476652
0.06935	8.66336	0.134554	38.2667	6.93333	25.04	13.5878	2.36921	0.512239
0.01	83.29	0.21	9.1	5.6	34.6	8.51259	2.71251	0.569256
0.02	60.03	0.19	32.4	7.8	7.4	8.7064	1.20028	0.476071
0.02	44.8	0.18	10.9	7.1	13.5	12.056	1.54364	0.456854
0.01	2.32	0.02	64.4	1.6	13.3	1.31695	0.558763	0.0609129
0.01	38.49	0.03	20	1.5	21.1	3.54344	1.16887	0.107071
0.02	82.48	0.23	16.9	1.9	19.3	2.33124	1.57695	0.202004
0.07935	7.85336	0.154554	12.2667	3.23333	9.74	7.4065	1.23366	0.0549752
0.04935	51.3666	0.0554463	70.6667	0.866667	17.64	4.88145	1.16893	0.0729264
0.04935	36.1366	0.0454463	49.1667	0.166667	11.54	1.53182	0.825571	0.0647766
0.05935	74.6266	0.0754463	29.1667	1.33333	9.56	5.07526	0.343297	0.12879
0	4.94	0.02	81.5	5	25.1	12.069	1.95136	0.676735
0.06935	3.72336	0.114554	43.2333	1.93333	0.06	1.51884	0.417847	-0.128479
0.01	4.13	0.04	55.5	1.3	9.8	5.88767	0.81581	0.21654
0.02	55.09	0.17	113.9	2.8	17.7	3.36261	0.751082	0.41477
0.01	78.35	0.19	72.4	0.6	9.5	3.55642	0.761144	0.3191
0.03	59.22	0.21	58.4	4.1	7.9	2.52506	0.0647277	0.395994
0.03	80.16	0.21	81.3	3.5	6	1.01429	1.01819	-0.163093
0.03	43.99	0.2	36.9	3.4	1.8	5.87468	0.408086	0.437807
0	36.17	0.01	44.4	0.1	7.8	4.86039	0.610105	0.115403
0.01	14.7	0.21	66.8	6.6	18.5	14.8231	1.81415	0.561158
0	97.99	0.42	57.7	1	16.1	6.31052	0.898355	0.0765626
0.01	59.5	0.39	77.7	0.5	5	2.76708	0.270513	0.308979
0.01	73.3	0.4	19.4	4.6	5.2	9.97826	0.418478	0.324724
0.05935	23.3634	0.344554	28.5333	0.333333	6.54	1.23526	0.555058	0.278623
0.01	19.64	0.23	14.7	1.6	6.6	2.75409	0.137211	0.484838
0.01	74.73	0.4	99.2	1.2	11.1	6.1167	0.613872	0.156869
0.02	15.51	0.19	40.8	2.9	3.2	8.64176	0.678599	0.121783
0	101.96	0.55	16.5	4.4	29.3	7.59347	2.37458	0.19065
0.01	99.64	0.53	47.9	6	16	6.27652	1.81581	0.218957
0.02	22.37	0	102.7	5.2	2.4	2.35079	0.75807	0.0625553
0.02	1.43	0	79.8	5.8	16.3	3.86156	0.195393	-0.041538
0.01	24.69	0.02	38.3	3.6	10.9	3.66774	1.31683	0.373836
0.02	13.8	0.01	58.3	5.1	10.2	7.21118	0.147965	0.437125

## Sheet: 28combinations
RD	SRL	RTD	RC	RN	CTs	CN	CTsN	LnRR
0	15.23	0.01	21.5	0.7	6.1	3.34962	0.343358	0.0943323
0.01	23.26	0.02	41.5	2.2	27.2	0.193812	1.51223	0.0967454
0.01	0.81	0.02	26	3.7	15.3	6.18134	1.13555	0.476652
0.06935	8.66336	0.134554	38.2667	6.93333	25.04	13.5878	2.36921	0.512239
0.01	83.29	0.21	9.1	5.6	34.6	8.51259	2.71251	0.569256
0.02	60.03	0.19	32.4	7.8	7.4	8.7064	1.20028	0.476071
0.02	44.8	0.18	10.9	7.1	13.5	12.056	1.54364	0.456854
0.01	38.49	0.03	20	1.5	21.1	3.54344	1.16887	0.107071
0.02	82.48	0.23	16.9	1.9	19.3	2.33124	1.57695	0.202004
0.05935	74.6266	0.0754463	29.1667	1.33333	9.56	5.07526	0.343297	0.12879
0	4.94	0.02	81.5	5	25.1	12.069	1.95136	0.676735
0.01	4.13	0.04	55.5	1.3	9.8	5.88767	0.81581	0.21654
0.02	55.09	0.17	113.9	2.8	17.7	3.36261	0.751082	0.41477
0.01	78.35	0.19	72.4	0.6	9.5	3.55642	0.761144	0.3191
0.03	59.22	0.21	58.4	4.1	7.9	2.52506	0.0647277	0.395994
0.03	43.99	0.2	36.9	3.4	1.8	5.87468	0.408086	0.437807
0	36.17	0.01	44.4	0.1	7.8	4.86039	0.610105	0.115403
0.01	14.7	0.21	66.8	6.6	18.5	14.8231	1.81415	0.561158
0.01	59.5	0.39	77.7	0.5	5	2.76708	0.270513	0.308979
0.01	73.3	0.4	19.4	4.6	5.2	9.97826	0.418478	0.324724
0.05935	23.3634	0.344554	28.5333	0.333333	6.54	1.23526	0.555058	0.278623
0.01	19.64	0.23	14.7	1.6	6.6	2.75409	0.137211	0.484838
0.01	74.73	0.4	99.2	1.2	11.1	6.1167	0.613872	0.156869
0.02	15.51	0.19	40.8	2.9	3.2	8.64176	0.678599	0.121783
0	101.96	0.55	16.5	4.4	29.3	7.59347	2.37458	0.19065
0.01	99.64	0.53	47.9	6	16	6.27652	1.81581	0.218957
0.01	24.69	0.02	38.3	3.6	10.9	3.66774	1.31683	0.373836
0.02	13.8	0.01	58.3	5.1	10.2	7.21118	0.147965	0.437125
