# Supplementary material for: Root mixing effects on belowground decomposition depend on mycorrhizal type
Source: Nat Commun. 2025 Nov 21;16:10274. doi: 10.1038/s41467-025-65163-7 (PMC12639048; doi:10.1038/s41467-025-65163-7)
Supplement: Supplementary file 4 — Source Data [file 41467_2025_65163_MOESM4_ESM.zip › Source Data/Supplementary Data_Table 4.xlsx]

## Sheet: 138combinations-CWM
RD	SRL	RTD	RC	RN	CTs	CN	CTsN	LnRR
0.35	88.215	0.135	404.15	12.95	30.65	31.2538	2.36216	0.0943323
0.345	107.46	0.12	414.15	13.7	41.2	29.482	2.94659	0.0967454
0.325	36.205	0.33	438.8	18.55	27.85	23.9632	1.55797	0.476652
0.364675	40.1317	0.252723	444.933	16.9333	32.72	27.6665	2.1748	0.512239
0.335	77.445	0.215	430.35	17.6	37.5	25.1288	2.34645	0.569256
0.34	65.815	0.225	409.6	16.5	23.9	25.2257	1.59034	0.476071
0.34	58.2	0.23	420.35	16.85	26.95	26.9006	1.76202	0.456854
0.345	117.93	0.12	402.7	14	48.15	28.7267	3.42332	0.0609129
0.345	99.845	0.125	424.9	14.05	44.25	31.1569	3.11827	0.107071
0.33	77.85	0.225	443.35	15.75	45.15	28.2195	2.91423	0.202004
0.359675	40.5367	0.262723	457.933	15.0833	40.37	30.7571	2.74258	0.0549752
0.374675	70.1467	0.157723	428.733	13.0333	36.42	32.0197	2.77494	0.0729264
0.374675	62.5317	0.162723	439.483	13.3833	39.47	33.6945	2.94662	0.0647766
0.369675	81.7767	0.147723	449.483	14.1333	50.02	31.9228	3.53105	0.12879
0.33	38.27	0.31	466.55	17.9	32.75	26.9071	1.96588	0.676735
0.364675	42.6017	0.242723	485.683	14.4333	45.27	33.701	3.15048	-0.128479
0.325	38.675	0.32	479.55	16.05	40.4	29.9977	2.53365	0.21654
0.34	68.285	0.215	450.35	14	36.45	31.2603	2.56602	0.41477
0.335	79.915	0.205	471.1	15.1	50.05	31.1633	3.32213	0.3191
0.335	66.22	0.235	422.6	14.65	31.55	28.3164	2.15811	0.395994
0.335	76.69	0.235	411.15	14.95	38.5	27.561	2.63484	-0.163093
0.335	58.605	0.24	433.35	15	34.6	29.9912	2.32979	0.437807
0.35	98.685	0.135	392.7	13.25	37.6	30.4984	2.83889	0.115403
0.335	28.45	0.425	459.2	17.1	29.45	28.2841	1.89727	0.561158
0.34	70.095	0.32	463.75	14.3	46.75	32.5404	3.25353	0.0765626
0.345	50.85	0.335	453.75	13.55	36.2	34.3121	2.66909	0.308979
0.335	57.75	0.33	482.9	16.1	41.3	30.7065	2.59511	0.324724
0.369675	32.7817	0.357723	478.333	13.6333	41.97	35.078	3.08188	0.278623
0.335	30.92	0.415	499.95	14.6	42	34.3186	2.87295	0.484838
0.345	58.465	0.33	443	13.2	33.15	32.6373	2.49741	0.156869
0.33	28.855	0.435	472.2	15.25	37.1	31.3748	2.46505	0.121783
0.34	68.11	0.385	426.65	17	40.15	25.5884	2.51541	0.19065
0.345	66.95	0.395	394.45	16.2	33.5	24.9299	2.23603	0.218957
0.34	105.585	0.13	421.85	15.8	42.7	26.8928	2.7649	0.0625553
0.34	95.115	0.13	433.3	15.5	35.75	27.6482	2.28817	-0.041538
0.335	106.745	0.12	454.05	16.6	49.35	27.5513	3.04429	0.373836
0.34	87.5	0.135	444.05	15.85	38.8	29.323	2.45985	0.437125
0.385	101.26	0.1	430.9	16.95	37.15	25.7848	2.19148	0.0945684
0.365	151.28	0.085	413.8	14.35	29.5	28.2739	2.07039	0.482252
0.44	59.195	0.17	429.25	16.9	23.35	25.7588	1.54571	0.119698
0.41	60.835	0.18	409.45	18.45	29.65	23.5446	1.7475	0.139206
0.395	67.51	0.15	417.75	17.65	28.8	24.5274	1.75603	0.386378
0.345	61.66	0.27	446.15	15.6	34.3	28.2008	2.19739	0.45236
0.365	143.665	0.09	424.55	14.7	32.55	29.9488	2.24207	-0.178393
0.395	44.19	0.5	448	14.1	35.6	32.6086	2.52531	-0.196559
0.37	52.065	0.25	445.7	18.85	31.6	26.2286	1.87143	0.400869
0.385	93.645	0.105	441.65	17.3	40.2	27.4596	2.36316	0.215425
0.365	68.665	0.155	376.6	13.05	47.15	29.6791	3.6341	0.10481
0.475	51.02	0.155	437.45	18.7	22.85	26.0079	1.51588	0.150814
0.385	47.35	0.325	440.55	14.85	35	30.6777	2.37362	-0.13865
0.345	50.01	0.355	439.6	17.85	37.05	26.8281	2.1687	0.072697
0.36	48.785	0.345	431.15	17.05	42.9	27.2191	2.51932	0.316523
0.345	34.34	0.315	434.75	21.55	26.25	20.2094	1.20655	0.255035
0.345	61.205	0.22	412.9	16.35	24.4	26.6964	1.6577	0.536637
0.34	49.79	0.245	441.75	20.9	35.25	21.1302	1.67033	0.46428
0.345	74.56	0.205	450.75	22.55	24.4	20.0658	1.07405	0.537727
0.34	64.35	0.22	417.55	18.7	51.85	22.4745	2.95098	0.206718
0.437167	107.81	0.172807	390.727	18.5828	18.35	21.0429	0.987175	0.15148
0.42	127.57	0.075	416.35	17.3	42.15	24.738	2.5963	0.507273
0.42	100.025	0.085	434.6	20.55	39.05	22.9492	2.29432	0.22635
0.36	67.945	0.32	436	15.8	50	27.7015	3.19659	0.0212031
0.36	86.5	0.135	435.65	16.35	37.35	26.8825	2.40722	0.225515
0.33	95.95	0.14	458.45	18.6	42.2	25.4515	2.51207	0.0783293
0.37	70.055	0.245	430.1	20.05	38.4	23.0977	2.28613	0.38913
0.41	103.315	0.085	383.7	15.05	48.1	25.5586	3.20429	0.288217
0.35	154.32	0.08	432.55	18.25	45.8	24.605	2.69928	-0.116058
0.36	121.81	0.09	445.6	18	39.2	25.4544	2.40796	0.0819295
0.369675	35.9767	0.297723	481.483	16.0333	43.12	30.6415	2.78185	0.151135
0.404675	43.1667	0.197723	448.733	14.6333	45.42	30.9454	3.12274	0.122619
0.369675	30.8517	0.407723	480.683	15.9833	54.82	30.6707	3.42024	0.0135283
0.508906	32.3351	0.179189	472.717	13.7833	48.55	34.2999	3.51871	0.109156
0.32	40.875	0.315	463.05	21.05	36.9	22.8636	1.81681	-0.0640978
0.325	30.825	0.405	444.05	13.75	58.1	33.726	4.79899	0.665914
0.41	77.01	0.195	443.2	18.75	36.55	23.9741	1.96672	0.253888
0.335	109.675	0.2	436	19.3	35.45	23.1206	1.87109	0.11591
0.375	64.765	0.375	401.25	13.85	37.2	28.9306	2.70645	0.248113
0.34	91.72	0.16	415.15	16.85	39.1	25.2487	2.46709	0.187756
0.39	63.185	0.435	423.85	19.15	35.7	23.5401	2.16759	0.243942
0.35	74.265	0.23	416.65	11.55	48.45	37.4078	4.36995	0.41885
0.35	74.265	0.23	416.65	11.55	48.45	37.4078	4.36995	0.137929
0.345	166.275	0.09	400.05	18.85	36.4	22.8014	2.21075	0.226784
0.35	41.905	0.345	453.8	12.55	42.2	36.2107	3.4243	0.257673
0.35	19.995	0.53	462.1	17.2	43.75	28.3236	2.58664	0.161302
0.42	13.985	0.58	449.05	21.5	27.15	20.9736	1.2691	0.0466959
0.36	47.795	0.235	429.35	17	39	28.136	2.73358	-0.0905595
0.365	24.925	0.43	445.55	21.75	42.2	20.5279	1.96386	0.29038
0.489231	26.5434	0.241466	462.533	18.4	42.08	26.8429	2.55046	-0.109348
0.565	22	0.19	462.55	22.65	15.55	20.5129	0.699434	0.0911189
0.574231	21.3834	0.191466	473.233	17.65	35.48	28.0391	2.28948	0.0981783
0.485	53.4	0.145	429.9	25.3	27.5	17.0118	1.09523	-0.302517
0.39	68.645	0.345	444.15	17.85	28.25	25.6583	1.69109	-0.159561
0.509231	16.4834	0.396466	456.683	14.3	42.38	31.9663	2.97349	-0.485374
0.385	14.865	0.585	439.7	17.65	42.5	25.6514	2.38689	-0.0388419
0.47	87.62	0.105	419.95	21.25	29.75	19.7833	1.40574	0.0827518
0.485	80.945	0.135	411.65	22.05	30.6	18.8006	1.39721	0.248429
0.47	78.3	0.11	438.35	21.75	33.8	20.185	1.56464	-0.173146
0.474231	43.4384	0.181466	470.583	17.3	44.28	28.2844	2.73413	-0.371963
0.365	51.79	0.335	423.7	16.55	40.35	27.015	2.41501	0.0252405
0.355	134.675	0.09	410.1	17.1	32	25.8538	1.97082	0.269775
0.34	65.875	0.205	437.15	18.85	33.45	25.5968	1.91654	0.0332919
0.37	105.57	0.095	428.15	16.75	26.1	27.022	1.71921	0.0646735
0.38	20.795	0.46	482.55	17.5	38.65	27.6247	2.20886	-0.251999
0.415	26.335	0.315	472.6	21	44.35	22.9476	2.12138	0.337771
0.42	72.45	0.23	466.75	19.7	39.3	23.8584	2.006	-0.386235
0.495	22.485	0.265	468.25	24.25	20.75	19.3079	0.853471	0.107579
0.385	38.72	0.26	456.45	21.15	24.7	21.9543	1.16037	0.0813262
0.469231	32.6734	0.231466	477.833	19.75	45.08	26.4064	2.59294	-0.0787401
0.415	17.94	0.485	458	17.3	54.75	30.2768	4.34115	0.431124
0.42	100.43	0.075	404.1	20	35	20.4956	1.93189	0.226387
0.39	63.71	0.3	470.95	20.55	32.45	23.843	1.68565	-0.414483
0.41	30.845	0.51	458.75	16.4	28.7	28.3342	1.81426	0.278466
0.42	14.4	0.62	453.2	20.1	29.75	24.5494	1.69317	0.555736
0.38	40.295	0.515	481.55	18.65	33.55	26.9032	1.9191	-0.0977982
0.51	64.065	0.12	464.2	22.7	29.35	20.5389	1.34521	0.0717596
0.475	64.625	0.14	466.75	21.25	32.9	21.9646	1.54672	0.322141
0.42	60.395	0.29	467.3	18.85	41.5	25.2087	2.20295	-0.274769
0.35	30.97	0.41	455.7	21.1	41.75	22.3455	2.09918	-0.0172179
0.37	17.845	0.53	434.35	18.7	47	23.4847	2.5297	0.123337
0.375	24.04	0.42	425	13.95	46.4	31.608	3.48938	0.264411
0.462167	98.3098	0.277807	396.377	16.7828	30.85	23.6155	1.83732	0.553911
0.385	14.51	0.655	470.75	23.75	35.15	19.8698	1.4974	0.430798
0.425	11.85	0.625	471.7	20.75	33.1	23.7194	1.70232	0.32406
0.487167	94.7098	0.382807	416.427	20.9328	23.2	20.1126	1.08769	0.373552
0.447167	105.79	0.177807	409.227	13.3328	35.95	33.9803	3.29006	0.471071
0.375	56.96	0.25	417.3	21.15	52.75	20.4434	2.89066	0.595132
0.36	54.935	0.335	428.35	18.9	67.8	22.793	3.70829	0.222657
0.345	199.26	0.055	424.9	23.2	33.35	18.361	1.44699	-0.130332
0.39	127.485	0.11	435.85	23.6	30.65	18.5052	1.29957	0.571492
0.42	166.595	0.05	432.1	22.65	34.45	19.2145	1.54262	-0.265417
0.41	53.48	0.315	398.4	18.85	40.9	21.2299	2.25473	0.28232
0.355	41.335	0.35	444.65	21	49.55	21.1697	2.3597	0.0650396
0.385	38.94	0.34	461.95	18.9	43.3	24.9073	2.28194	-0.211002
0.375	44.005	0.24	375.6	11.95	54.1	31.8139	4.51133	-0.501713
0.45	33.525	0.215	439.85	19.6	46.65	23.2515	2.46227	0.136664
0.385	115.71	0.13	431.8	18.75	41.2	23.6276	2.29096	0.00845815
0.37	33.455	0.34	434.85	13.3	63.15	33.9143	5.17915	0.120627
0.42	59.04	0.17	427.8	20.2	65.6	21.5746	3.47511	0.0600658
0.35	103.395	0.34	463.75	20.1	50.6	23.353	2.58847	0.180139

## Sheet: 138combinations-dissimilarity
RD	SRL	RTD	RC	RN	CTs	CN	CTsN	LnRR
0	15.23	0.01	21.5	0.7	6.1	3.34962	0.343358	0.0943323
0.01	23.26	0.02	41.5	2.2	27.2	0.193812	1.51223	0.0967454
0.01	0.81	0.02	26	3.7	15.3	6.18134	1.13555	0.476652
0.06935	8.66336	0.134554	38.2667	6.93333	25.04	13.5878	2.36921	0.512239
0.01	83.29	0.21	9.1	5.6	34.6	8.51259	2.71251	0.569256
0.02	60.03	0.19	32.4	7.8	7.4	8.7064	1.20028	0.476071
0.02	44.8	0.18	10.9	7.1	13.5	12.056	1.54364	0.456854
0.01	2.32	0.02	64.4	1.6	13.3	1.31695	0.558763	0.0609129
0.01	38.49	0.03	20	1.5	21.1	3.54344	1.16887	0.107071
0.02	82.48	0.23	16.9	1.9	19.3	2.33124	1.57695	0.202004
0.07935	7.85336	0.154554	12.2667	3.23333	9.74	7.4065	1.23366	0.0549752
0.04935	51.3666	0.0554463	70.6667	0.866667	17.64	4.88145	1.16893	0.0729264
0.04935	36.1366	0.0454463	49.1667	0.166667	11.54	1.53182	0.825571	0.0647766
0.05935	74.6266	0.0754463	29.1667	1.33333	9.56	5.07526	0.343297	0.12879
0	4.94	0.02	81.5	5	25.1	12.069	1.95136	0.676735
0.06935	3.72336	0.114554	43.2333	1.93333	0.06	1.51884	0.417847	-0.128479
0.01	4.13	0.04	55.5	1.3	9.8	5.88767	0.81581	0.21654
0.02	55.09	0.17	113.9	2.8	17.7	3.36261	0.751082	0.41477
0.01	78.35	0.19	72.4	0.6	9.5	3.55642	0.761144	0.3191
0.03	59.22	0.21	58.4	4.1	7.9	2.52506	0.0647277	0.395994
0.03	80.16	0.21	81.3	3.5	6	1.01429	1.01819	-0.163093
0.03	43.99	0.2	36.9	3.4	1.8	5.87468	0.408086	0.437807
0	36.17	0.01	44.4	0.1	7.8	4.86039	0.610105	0.115403
0.01	14.7	0.21	66.8	6.6	18.5	14.8231	1.81415	0.561158
0	97.99	0.42	57.7	1	16.1	6.31052	0.898355	0.0765626
0.01	59.5	0.39	77.7	0.5	5	2.76708	0.270513	0.308979
0.01	73.3	0.4	19.4	4.6	5.2	9.97826	0.418478	0.324724
0.05935	23.3634	0.344554	28.5333	0.333333	6.54	1.23526	0.555058	0.278623
0.01	19.64	0.23	14.7	1.6	6.6	2.75409	0.137211	0.484838
0.01	74.73	0.4	99.2	1.2	11.1	6.1167	0.613872	0.156869
0.02	15.51	0.19	40.8	2.9	3.2	8.64176	0.678599	0.121783
0	101.96	0.55	16.5	4.4	29.3	7.59347	2.37458	0.19065
0.01	99.64	0.53	47.9	6	16	6.27652	1.81581	0.218957
0.02	22.37	0	102.7	5.2	2.4	2.35079	0.75807	0.0625553
0.02	1.43	0	79.8	5.8	16.3	3.86156	0.195393	-0.041538
0.01	24.69	0.02	38.3	3.6	10.9	3.66774	1.31683	0.373836
0.02	13.8	0.01	58.3	5.1	10.2	7.21118	0.147965	0.437125
0.07	10.86	0.06	75	8.7	19.1	7.58834	0.00201207	0.0945684
0.03	110.9	0.09	40.8	3.5	3.8	2.61	0.240166	0.482252
0.18	73.27	0.08	71.7	8.6	8.5	7.64027	1.28953	0.119698
0.12	69.99	0.1	32.1	11.7	4.1	12.0687	0.885949	0.139206
0.09	56.64	0.04	48.7	10.1	2.4	10.1032	0.86889	0.386378
0.01	68.34	0.28	105.5	6	13.4	2.75637	0.0138249	0.45236
0.03	126.13	0.1	19.3	2.8	2.3	5.95963	0.583524	-0.178393
0.09	72.82	0.72	66.2	1.6	3.8	0.639981	0.0170561	-0.196559
0.04	57.07	0.22	61.6	11.1	4.2	13.3999	1.32482	0.400869
0.07	26.09	0.07	53.5	8	13	10.938	0.341346	0.215425
0.03	23.87	0.03	76.6	0.5	26.9	6.49888	2.20054	0.10481
0.25	59.16	0.03	45.1	10.8	21.7	13.8414	2.03591	0.150814
0.07	66.5	0.37	51.3	3.1	2.6	4.50174	0.32042	-0.13865
0.01	61.18	0.43	49.4	9.1	6.7	12.2009	0.730263	0.072697
0.02	63.63	0.41	32.5	7.5	18.4	11.419	0.0290269	0.316523
0.03	2.92	0.01	17.9	2.3	12.1	1.32629	0.432711	0.255035
0.03	50.81	0.2	25.8	8.1	8.4	11.6478	1.33501	0.536637
0.02	27.98	0.15	31.9	1	30.1	0.515301	1.36027	0.46428
0.03	77.52	0.23	49.9	4.3	8.4	1.61344	0.167699	0.537727
0.02	57.1	0.2	16.5	3.4	63.3	3.20392	3.92157	0.206718
0.214333	144.02	0.294386	70.1463	3.63433	3.7	0.340664	0.00604195	0.15148
0.16	16.96	0.07	37.1	5	25.3	9.29423	2.2128	0.507273
0.16	38.13	0.05	0.6	11.5	31.5	12.8718	2.81677	0.22635
0.04	102.29	0.42	2.2	2	9.6	3.36728	1.01223	0.0212031
0.04	65.18	0.05	1.5	3.1	34.9	5.00525	2.59097	0.225515
0.02	46.28	0.06	47.1	7.6	25.2	7.86728	2.38127	0.0783293
0.06	98.07	0.27	9.6	10.5	32.8	12.5749	2.83314	0.38913
0.14	31.55	0.05	102.4	0.5	13.4	7.65311	0.99682	0.288217
0.02	70.46	0.06	4.7	6.9	18	9.56025	2.00685	-0.116058
0.04	5.44	0.04	21.4	6.4	31.2	7.86155	2.5895	0.0819295
0.05935	16.9734	0.224554	34.8333	5.13333	4.24	7.63782	1.1551	0.151135
0.01065	2.59336	0.0245537	30.6667	2.33333	0.36	7.03002	0.47333	0.122619
0.05935	27.2234	0.444554	33.2333	5.03333	19.16	7.57931	0.121675	0.0135283
0.219113	24.2565	0.0125147	17.3	0.633333	6.62	0.320916	0.318608	0.109156
0	8.53	0.05	22.5	8.7	2.8	8.38066	0.617874	-0.0640978
0.01	11.57	0.13	15.5	5.9	45.2	13.3443	5.34647	0.665914
0.18	80.8	0.29	17.2	4.1	2.1	6.15966	0.318056	0.253888
0.03	146.13	0.28	31.6	5.2	0.1	7.86668	0.50931	0.11591
0.05	104.01	0.49	61.5	1.3	8.6	1.72492	0.874974	0.248113
0.02	50.1	0.06	89.3	7.3	4.8	5.63891	1.3537	0.187756
0.08	107.17	0.61	106.7	11.9	11.6	9.05623	1.9527	0.243942
0	85.01	0.2	92.3	3.3	13.9	18.6793	2.45202	0.41885
0.02	85.49	0.18	42.4	2.1	6.1	9.13002	1.14435	0.137929
0.01	99.01	0.08	59.1	11.3	10.2	10.5335	1.86639	0.226784
0.02	41.61	0.37	77.6	2.5	7	1.03001	1.2399	0.257673
0.02	2.21	0	61	6.8	10.1	14.7442	0.435416	0.161302
0.16	6.29	0.16	61.3	4.6	3.3	1.6362	0.118041	0.0466959
0	29.83	0.15	28.7	11.4	13.4	17.1794	2.62134	-0.0905595
0.01	15.91	0.24	3.7	1.9	19.8	1.96336	1.0819	0.29038
0.258463	12.6731	0.137068	37.6667	8.6	19.56	14.5932	2.25511	-0.109348
0.07	1.12	0.04	5.1	2.9	7.1	2.85154	0.403018	0.0911189
0.0884625	2.35312	0.0370685	16.2667	7.1	32.76	12.2008	2.77707	0.0981783
0.03	55.12	0.17	8.8	2	8.4	0.99698	0.418595	-0.302517
0.02	111.77	0.55	24.3	6.7	9.3	8.26952	1.15576	-0.159561
0.218463	7.44688	0.447068	49.3667	0.4	18.96	4.34638	1.40905	-0.485374
0.03	4.21	0.07	15.4	6.3	19.2	8.28349	0.235842	-0.0388419
0.06	96.86	0.13	44.3	2.9	0.5	0.615138	0.168313	0.0827518
0.03	110.21	0.19	27.7	4.5	2.2	2.58062	0.185372	0.248429
0.06	78.22	0.12	7.5	1.9	7.6	1.41846	0.486106	-0.173146
0.288463	46.4631	0.0170685	21.5667	6.4	15.16	11.7102	1.88777	-0.371963
0.01	69.64	0.43	47.4	8.5	23.5	11.0107	0.179604	0.0252405
0.01	96.13	0.06	20.2	9.6	6.8	13.3331	0.708765	0.269775
0.04	41.47	0.17	74.3	13.1	9.7	13.8471	0.817329	0.0332919
0.02	37.92	0.05	56.3	8.9	5	10.9967	1.212	0.0646735
0.08	13.39	0.1	32.7	2.2	4.7	1.60425	0.00911356	-0.251999
0.15	2.31	0.19	52.6	4.8	6.7	7.74993	0.16584	0.337771
0.16	89.92	0.36	64.3	2.2	3.4	5.92835	0.396609	-0.386235
0.21	2.09	0.19	16.5	0.3	17.5	0.441552	0.711091	0.107579
0.01	30.38	0.2	40.1	6.5	9.6	4.8512	0.0972845	0.0813262
0.298463	24.9331	0.117068	7.06667	11.3	13.56	15.4663	2.17014	-0.0787401
0.17	14.2	0.03	43.4	13	51.9	20.2427	6.26214	0.431124
0.12	25.78	0.03	143.2	9.4	12.8	2.47292	1.54799	0.226387
0.06	99.22	0.42	9.5	8.3	7.7	9.16772	1.05552	-0.414483
0.06	46.13	0.7	44.7	3	17.6	7.9087	1.40505	0.278466
0.04	13.24	0.48	55.8	10.4	15.5	15.4783	1.64721	0.555736
0.12	65.03	0.69	0.9	7.5	7.9	10.7707	1.19535	-0.0977982
0.18	85.25	0.1	8.4	2.8	34.7	2.90347	1.69456	0.0717596
0.11	84.13	0.14	3.3	0.1	27.6	0.0519311	1.29154	0.322141
0	92.59	0.44	2.2	4.9	10.4	6.43622	0.0209264	-0.274769
0.06	28.34	0.24	37.2	8.6	6.9	7.34463	1.1826	-0.0172179
0.02	2.09	0	5.5	3.8	3.6	5.0664	0.321544	0.123337
0.01	14.48	0.22	24.2	5.7	2.4	11.1803	1.59781	0.264411
0.164333	163.02	0.504386	81.4463	0.0343333	28.7	4.80464	1.70632	0.553911
0.09	9.82	0.17	12.9	2.7	10.5	1.71573	0.612336	0.430798
0.01	4.5	0.23	11	8.7	6.4	9.41488	1.02218	0.32406
0.114333	170.22	0.714386	121.546	8.33433	13.4	2.20126	0.207081	0.373552
0.194333	148.06	0.304386	107.146	6.86567	38.9	25.5343	4.61181	0.471071
0.05	71.88	0.26	16	8.3	61.5	7.26619	4.0422	0.595132
0.02	75.93	0.43	38.1	3.8	31.4	2.56686	2.40696	0.222657
0.01	33.04	0.01	9.4	2.6	4.1	1.65252	0.338887	-0.130332
0.1	176.59	0.12	12.5	1.8	1.3	1.94108	0.0440349	0.571492
0.16	98.37	0	5	3.7	6.3	3.35954	0.530141	-0.265417
0.14	68.12	0.51	131.8	7.1	1	1.00435	0.902311	0.28232
0.01	44.89	0.36	26.1	0.8	1.5	0.436394	0.0184647	0.0650396
0.07	49.68	0.34	8.5	5	14	7.03898	0.137053	-0.211002
0.01	25.45	0.14	74.6	1.7	13	10.7685	0.446087	-0.501713
0.08	16.69	0.01	12.9	7.6	2.1	8.35773	0.847614	0.136664
0.05	147.68	0.16	3.2	5.9	8.8	7.60549	1.19022	0.00845815
0.08	16.83	0.26	2.9	5	35.1	12.9678	4.58615	0.120627
0.14	67.72	0.1	37	6.4	35.8	5.00382	2.8733	0.0600658
0.02	172.31	0.58	67.1	3.2	27.6	7.0562	1.78523	0.180139

## Sheet: 79combinations-CWM
RD	SRL	RTD	RC	RN	CTs	CN	CTsN	LnRR
0.35	88.215	0.135	404.15	12.95	30.65	31.2538	2.36216	0.0943323
0.345	107.46	0.12	414.15	13.7	41.2	29.482	2.94659	0.0967454
0.325	36.205	0.33	438.8	18.55	27.85	23.9632	1.55797	0.476652
0.364675	40.1317	0.252723	444.933	16.9333	32.72	27.6665	2.1748	0.512239
0.335	77.445	0.215	430.35	17.6	37.5	25.1288	2.34645	0.569256
0.34	65.815	0.225	409.6	16.5	23.9	25.2257	1.59034	0.476071
0.34	58.2	0.23	420.35	16.85	26.95	26.9006	1.76202	0.456854
0.345	99.845	0.125	424.9	14.05	44.25	31.1569	3.11827	0.107071
0.33	77.85	0.225	443.35	15.75	45.15	28.2195	2.91423	0.202004
0.369675	81.7767	0.147723	449.483	14.1333	50.02	31.9228	3.53105	0.12879
0.33	38.27	0.31	466.55	17.9	32.75	26.9071	1.96588	0.676735
0.325	38.675	0.32	479.55	16.05	40.4	29.9977	2.53365	0.21654
0.34	68.285	0.215	450.35	14	36.45	31.2603	2.56602	0.41477
0.335	79.915	0.205	471.1	15.1	50.05	31.1633	3.32213	0.3191
0.335	66.22	0.235	422.6	14.65	31.55	28.3164	2.15811	0.395994
0.335	58.605	0.24	433.35	15	34.6	29.9912	2.32979	0.437807
0.35	98.685	0.135	392.7	13.25	37.6	30.4984	2.83889	0.115403
0.335	28.45	0.425	459.2	17.1	29.45	28.2841	1.89727	0.561158
0.345	50.85	0.335	453.75	13.55	36.2	34.3121	2.66909	0.308979
0.335	57.75	0.33	482.9	16.1	41.3	30.7065	2.59511	0.324724
0.369675	32.7817	0.357723	478.333	13.6333	41.97	35.078	3.08188	0.278623
0.335	30.92	0.415	499.95	14.6	42	34.3186	2.87295	0.484838
0.345	58.465	0.33	443	13.2	33.15	32.6373	2.49741	0.156869
0.33	28.855	0.435	472.2	15.25	37.1	31.3748	2.46505	0.121783
0.34	68.11	0.385	426.65	17	40.15	25.5884	2.51541	0.19065
0.345	66.95	0.395	394.45	16.2	33.5	24.9299	2.23603	0.218957
0.335	106.745	0.12	454.05	16.6	49.35	27.5513	3.04429	0.373836
0.34	87.5	0.135	444.05	15.85	38.8	29.323	2.45985	0.437125
0.365	151.28	0.085	413.8	14.35	29.5	28.2739	2.07039	0.482252
0.44	59.195	0.17	429.25	16.9	23.35	25.7588	1.54571	0.119698
0.41	60.835	0.18	409.45	18.45	29.65	23.5446	1.7475	0.139206
0.395	67.51	0.15	417.75	17.65	28.8	24.5274	1.75603	0.386378
0.345	61.66	0.27	446.15	15.6	34.3	28.2008	2.19739	0.45236
0.37	52.065	0.25	445.7	18.85	31.6	26.2286	1.87143	0.400869
0.385	93.645	0.105	441.65	17.3	40.2	27.4596	2.36316	0.215425
0.36	48.785	0.345	431.15	17.05	42.9	27.2191	2.51932	0.316523
0.345	34.34	0.315	434.75	21.55	26.25	20.2094	1.20655	0.255035
0.345	61.205	0.22	412.9	16.35	24.4	26.6964	1.6577	0.536637
0.34	49.79	0.245	441.75	20.9	35.25	21.1302	1.67033	0.46428
0.345	74.56	0.205	450.75	22.55	24.4	20.0658	1.07405	0.537727
0.34	64.35	0.22	417.55	18.7	51.85	22.4745	2.95098	0.206718
0.437167	107.81	0.172807	390.727	18.5828	18.35	21.0429	0.987175	0.15148
0.42	127.57	0.075	416.35	17.3	42.15	24.738	2.5963	0.507273
0.42	100.025	0.085	434.6	20.55	39.05	22.9492	2.29432	0.22635
0.36	86.5	0.135	435.65	16.35	37.35	26.8825	2.40722	0.225515
0.37	70.055	0.245	430.1	20.05	38.4	23.0977	2.28613	0.38913
0.41	103.315	0.085	383.7	15.05	48.1	25.5586	3.20429	0.288217
0.369675	35.9767	0.297723	481.483	16.0333	43.12	30.6415	2.78185	0.151135
0.404675	43.1667	0.197723	448.733	14.6333	45.42	30.9454	3.12274	0.122619
0.325	30.825	0.405	444.05	13.75	58.1	33.726	4.79899	0.665914
0.41	77.01	0.195	443.2	18.75	36.55	23.9741	1.96672	0.253888
0.335	109.675	0.2	436	19.3	35.45	23.1206	1.87109	0.11591
0.375	64.765	0.375	401.25	13.85	37.2	28.9306	2.70645	0.248113
0.34	91.72	0.16	415.15	16.85	39.1	25.2487	2.46709	0.187756
0.39	63.185	0.435	423.85	19.15	35.7	23.5401	2.16759	0.243942
0.35	74.265	0.23	416.65	11.55	48.45	37.4078	4.36995	0.41885
0.35	74.265	0.23	416.65	11.55	48.45	37.4078	4.36995	0.137929
0.345	166.275	0.09	400.05	18.85	36.4	22.8014	2.21075	0.226784
0.35	41.905	0.345	453.8	12.55	42.2	36.2107	3.4243	0.257673
0.35	19.995	0.53	462.1	17.2	43.75	28.3236	2.58664	0.161302
0.365	24.925	0.43	445.55	21.75	42.2	20.5279	1.96386	0.29038
0.485	80.945	0.135	411.65	22.05	30.6	18.8006	1.39721	0.248429
0.355	134.675	0.09	410.1	17.1	32	25.8538	1.97082	0.269775
0.415	26.335	0.315	472.6	21	44.35	22.9476	2.12138	0.337771
0.415	17.94	0.485	458	17.3	54.75	30.2768	4.34115	0.431124
0.42	100.43	0.075	404.1	20	35	20.4956	1.93189	0.226387
0.41	30.845	0.51	458.75	16.4	28.7	28.3342	1.81426	0.278466
0.42	14.4	0.62	453.2	20.1	29.75	24.5494	1.69317	0.555736
0.475	64.625	0.14	466.75	21.25	32.9	21.9646	1.54672	0.322141
0.375	24.04	0.42	425	13.95	46.4	31.608	3.48938	0.264411
0.462167	98.3098	0.277807	396.377	16.7828	30.85	23.6155	1.83732	0.553911
0.385	14.51	0.655	470.75	23.75	35.15	19.8698	1.4974	0.430798
0.425	11.85	0.625	471.7	20.75	33.1	23.7194	1.70232	0.32406
0.487167	94.7098	0.382807	416.427	20.9328	23.2	20.1126	1.08769	0.373552
0.447167	105.79	0.177807	409.227	13.3328	35.95	33.9803	3.29006	0.471071
0.375	56.96	0.25	417.3	21.15	52.75	20.4434	2.89066	0.595132
0.36	54.935	0.335	428.35	18.9	67.8	22.793	3.70829	0.222657
0.39	127.485	0.11	435.85	23.6	30.65	18.5052	1.29957	0.571492
0.41	53.48	0.315	398.4	18.85	40.9	21.2299	2.25473	0.28232

## Sheet: 79combinations-dissimilarity
RD	SRL	RTD	RC	RN	CTs	CN	CTsN	LnRR
0	15.23	0.01	21.5	0.7	6.1	3.34962	0.343358	0.0943323
0.01	23.26	0.02	41.5	2.2	27.2	0.193812	1.51223	0.0967454
0.01	0.81	0.02	26	3.7	15.3	6.18134	1.13555	0.476652
0.06935	8.66336	0.134554	38.2667	6.93333	25.04	13.5878	2.36921	0.512239
0.01	83.29	0.21	9.1	5.6	34.6	8.51259	2.71251	0.569256
0.02	60.03	0.19	32.4	7.8	7.4	8.7064	1.20028	0.476071
0.02	44.8	0.18	10.9	7.1	13.5	12.056	1.54364	0.456854
0.01	38.49	0.03	20	1.5	21.1	3.54344	1.16887	0.107071
0.02	82.48	0.23	16.9	1.9	19.3	2.33124	1.57695	0.202004
0.05935	74.6266	0.0754463	29.1667	1.33333	9.56	5.07526	0.343297	0.12879
0	4.94	0.02	81.5	5	25.1	12.069	1.95136	0.676735
0.01	4.13	0.04	55.5	1.3	9.8	5.88767	0.81581	0.21654
0.02	55.09	0.17	113.9	2.8	17.7	3.36261	0.751082	0.41477
0.01	78.35	0.19	72.4	0.6	9.5	3.55642	0.761144	0.3191
0.03	59.22	0.21	58.4	4.1	7.9	2.52506	0.0647277	0.395994
0.03	43.99	0.2	36.9	3.4	1.8	5.87468	0.408086	0.437807
0	36.17	0.01	44.4	0.1	7.8	4.86039	0.610105	0.115403
0.01	14.7	0.21	66.8	6.6	18.5	14.8231	1.81415	0.561158
0.01	59.5	0.39	77.7	0.5	5	2.76708	0.270513	0.308979
0.01	73.3	0.4	19.4	4.6	5.2	9.97826	0.418478	0.324724
0.05935	23.3634	0.344554	28.5333	0.333333	6.54	1.23526	0.555058	0.278623
0.01	19.64	0.23	14.7	1.6	6.6	2.75409	0.137211	0.484838
0.01	74.73	0.4	99.2	1.2	11.1	6.1167	0.613872	0.156869
0.02	15.51	0.19	40.8	2.9	3.2	8.64176	0.678599	0.121783
0	101.96	0.55	16.5	4.4	29.3	7.59347	2.37458	0.19065
0.01	99.64	0.53	47.9	6	16	6.27652	1.81581	0.218957
0.01	24.69	0.02	38.3	3.6	10.9	3.66774	1.31683	0.373836
0.02	13.8	0.01	58.3	5.1	10.2	7.21118	0.147965	0.437125
0.03	110.9	0.09	40.8	3.5	3.8	2.61	0.240166	0.482252
0.18	73.27	0.08	71.7	8.6	8.5	7.64027	1.28953	0.119698
0.12	69.99	0.1	32.1	11.7	4.1	12.0687	0.885949	0.139206
0.09	56.64	0.04	48.7	10.1	2.4	10.1032	0.86889	0.386378
0.01	68.34	0.28	105.5	6	13.4	2.75637	0.0138249	0.45236
0.04	57.07	0.22	61.6	11.1	4.2	13.3999	1.32482	0.400869
0.07	26.09	0.07	53.5	8	13	10.938	0.341346	0.215425
0.02	63.63	0.41	32.5	7.5	18.4	11.419	0.0290269	0.316523
0.03	2.92	0.01	17.9	2.3	12.1	1.32629	0.432711	0.255035
0.03	50.81	0.2	25.8	8.1	8.4	11.6478	1.33501	0.536637
0.02	27.98	0.15	31.9	1	30.1	0.515301	1.36027	0.46428
0.03	77.52	0.23	49.9	4.3	8.4	1.61344	0.167699	0.537727
0.02	57.1	0.2	16.5	3.4	63.3	3.20392	3.92157	0.206718
0.214333	144.02	0.294386	70.1463	3.63433	3.7	0.340664	0.00604195	0.15148
0.16	16.96	0.07	37.1	5	25.3	9.29423	2.2128	0.507273
0.16	38.13	0.05	0.6	11.5	31.5	12.8718	2.81677	0.22635
0.04	65.18	0.05	1.5	3.1	34.9	5.00525	2.59097	0.225515
0.06	98.07	0.27	9.6	10.5	32.8	12.5749	2.83314	0.38913
0.14	31.55	0.05	102.4	0.5	13.4	7.65311	0.99682	0.288217
0.05935	16.9734	0.224554	34.8333	5.13333	4.24	7.63782	1.1551	0.151135
0.01065	2.59336	0.0245537	30.6667	2.33333	0.36	7.03002	0.47333	0.122619
0.01	11.57	0.13	15.5	5.9	45.2	13.3443	5.34647	0.665914
0.18	80.8	0.29	17.2	4.1	2.1	6.15966	0.318056	0.253888
0.03	146.13	0.28	31.6	5.2	0.1	7.86668	0.50931	0.11591
0.05	104.01	0.49	61.5	1.3	8.6	1.72492	0.874974	0.248113
0.02	50.1	0.06	89.3	7.3	4.8	5.63891	1.3537	0.187756
0.08	107.17	0.61	106.7	11.9	11.6	9.05623	1.9527	0.243942
0	85.01	0.2	92.3	3.3	13.9	18.6793	2.45202	0.41885
0.02	85.49	0.18	42.4	2.1	6.1	9.13002	1.14435	0.137929
0.01	99.01	0.08	59.1	11.3	10.2	10.5335	1.86639	0.226784
0.02	41.61	0.37	77.6	2.5	7	1.03001	1.2399	0.257673
0.02	2.21	0	61	6.8	10.1	14.7442	0.435416	0.161302
0.01	15.91	0.24	3.7	1.9	19.8	1.96336	1.0819	0.29038
0.03	110.21	0.19	27.7	4.5	2.2	2.58062	0.185372	0.248429
0.01	96.13	0.06	20.2	9.6	6.8	13.3331	0.708765	0.269775
0.15	2.31	0.19	52.6	4.8	6.7	7.74993	0.16584	0.337771
0.17	14.2	0.03	43.4	13	51.9	20.2427	6.26214	0.431124
0.12	25.78	0.03	143.2	9.4	12.8	2.47292	1.54799	0.226387
0.06	46.13	0.7	44.7	3	17.6	7.9087	1.40505	0.278466
0.04	13.24	0.48	55.8	10.4	15.5	15.4783	1.64721	0.555736
0.11	84.13	0.14	3.3	0.1	27.6	0.0519311	1.29154	0.322141
0.01	14.48	0.22	24.2	5.7	2.4	11.1803	1.59781	0.264411
0.164333	163.02	0.504386	81.4463	0.0343333	28.7	4.80464	1.70632	0.553911
0.09	9.82	0.17	12.9	2.7	10.5	1.71573	0.612336	0.430798
0.01	4.5	0.23	11	8.7	6.4	9.41488	1.02218	0.32406
0.114333	170.22	0.714386	121.546	8.33433	13.4	2.20126	0.207081	0.373552
0.194333	148.06	0.304386	107.146	6.86567	38.9	25.5343	4.61181	0.471071
0.05	71.88	0.26	16	8.3	61.5	7.26619	4.0422	0.595132
0.02	75.93	0.43	38.1	3.8	31.4	2.56686	2.40696	0.222657
0.1	176.59	0.12	12.5	1.8	1.3	1.94108	0.0440349	0.571492
0.14	68.12	0.51	131.8	7.1	1	1.00435	0.902311	0.28232

## Sheet: 18combinations-CWM
RD	SRL	RTD	RC	RN	CTs	CN	CTsN	LnRR
0.364675	42.6017	0.242723	485.683	14.4333	45.27	33.701	3.15048	-0.128479
0.335	76.69	0.235	411.15	14.95	38.5	27.561	2.63484	-0.163093
0.365	143.665	0.09	424.55	14.7	32.55	29.9488	2.24207	-0.178393
0.395	44.19	0.5	448	14.1	35.6	32.6086	2.52531	-0.196559
0.385	47.35	0.325	440.55	14.85	35	30.6777	2.37362	-0.13865
0.35	154.32	0.08	432.55	18.25	45.8	24.605	2.69928	-0.116058
0.485	53.4	0.145	429.9	25.3	27.5	17.0118	1.09523	-0.302517
0.39	68.645	0.345	444.15	17.85	28.25	25.6583	1.69109	-0.159561
0.509231	16.4834	0.396466	456.683	14.3	42.38	31.9663	2.97349	-0.485374
0.47	78.3	0.11	438.35	21.75	33.8	20.185	1.56464	-0.173146
0.474231	43.4384	0.181466	470.583	17.3	44.28	28.2844	2.73413	-0.371963
0.38	20.795	0.46	482.55	17.5	38.65	27.6247	2.20886	-0.251999
0.42	72.45	0.23	466.75	19.7	39.3	23.8584	2.006	-0.386235
0.39	63.71	0.3	470.95	20.55	32.45	23.843	1.68565	-0.414483
0.42	60.395	0.29	467.3	18.85	41.5	25.2087	2.20295	-0.274769
0.42	166.595	0.05	432.1	22.65	34.45	19.2145	1.54262	-0.265417
0.385	38.94	0.34	461.95	18.9	43.3	24.9073	2.28194	-0.211002
0.375	44.005	0.24	375.6	11.95	54.1	31.8139	4.51133	-0.501713

## Sheet: 18combinations-dissimilarity
RD	SRL	RTD	RC	RN	CTs	CN	CTsN	LnRR
0.06935	3.72336	0.114554	43.2333	1.93333	0.06	1.51884	0.417847	-0.128479
0.03	80.16	0.21	81.3	3.5	6	1.01429	1.01819	-0.163093
0.03	126.13	0.1	19.3	2.8	2.3	5.95963	0.583524	-0.178393
0.09	72.82	0.72	66.2	1.6	3.8	0.639981	0.0170561	-0.196559
0.07	66.5	0.37	51.3	3.1	2.6	4.50174	0.32042	-0.13865
0.02	70.46	0.06	4.7	6.9	18	9.56025	2.00685	-0.116058
0.03	55.12	0.17	8.8	2	8.4	0.99698	0.418595	-0.302517
0.02	111.77	0.55	24.3	6.7	9.3	8.26952	1.15576	-0.159561
0.218463	7.44688	0.447068	49.3667	0.4	18.96	4.34638	1.40905	-0.485374
0.06	78.22	0.12	7.5	1.9	7.6	1.41846	0.486106	-0.173146
0.288463	46.4631	0.0170685	21.5667	6.4	15.16	11.7102	1.88777	-0.371963
0.08	13.39	0.1	32.7	2.2	4.7	1.60425	0.00911356	-0.251999
0.16	89.92	0.36	64.3	2.2	3.4	5.92835	0.396609	-0.386235
0.06	99.22	0.42	9.5	8.3	7.7	9.16772	1.05552	-0.414483
0	92.59	0.44	2.2	4.9	10.4	6.43622	0.0209264	-0.274769
0.16	98.37	0	5	3.7	6.3	3.35954	0.530141	-0.265417
0.07	49.68	0.34	8.5	5	14	7.03898	0.137053	-0.211002
0.01	25.45	0.14	74.6	1.7	13	10.7685	0.446087	-0.501713
