# Supplementary material for: Root mixing effects on belowground decomposition depend on mycorrhizal type
Source: Nat Commun. 2025 Nov 21;16:10274. doi: 10.1038/s41467-025-65163-7 (PMC12639048; doi:10.1038/s41467-025-65163-7)
Supplement: Supplementary file 4 — Source Data [file 41467_2025_65163_MOESM4_ESM.zip › Source Data/Supplementary Data_Table 6.xlsx]

## Sheet: Sheet1
Group	RD	SRL	RTD	RC	RN	CTs	CN	CTsN	ML
AM	0.53	22.56	0.21	465.1	21.2	19.1	21.9387	0.900943	28.57
AM	0.38	56.73	0.17	338.3	12.8	60.6	26.4297	4.73438	22.61
AM	0.6	21.44	0.17	460	24.1	12	19.0871	0.497925	31.65
AM	0.35	112.05	0.09	426	14.8	73.3	28.7838	4.9527	15.29
AM	0.35	92.9	0.12	409.3	17	83.5	24.0765	4.91176	15.3
AM	0.49	25.18	0.22	446.3	23.4	47.7	19.0726	2.03846	17.75
AM	0.47	25.84	0.23	425.5	24.3	31.7	17.5103	1.30453	21.48
AM	0.36	62.71	0.16	415	11.3	45.7	36.7257	4.04425	14.3333
AM	0.44	39.19	0.17	442.1	22.7	30	19.4758	1.32159	18.3333
AM	0.32	72.81	0.17	482	22.4	29.6	21.5179	1.32143	30.71
AM	0.36	32.88	0.31	443.7	22.7	32.3	19.5463	1.42291	13
AM	0.5	80.96	0.06	434.3	26.3	23.3	16.5133	0.885932	14.83
AM	0.4	12.76	0.62	432	14.5	32.9	29.7931	2.26897	10
AM	0.38	124.53	0.07	456.3	21.2	23.6	21.5236	1.11321	23.83
AM	0.38	206.73	0.04	434.2	16.1	31.4	26.9689	1.95031	12.5
AM	0.5	136.05	0.04	397.8	19.8	29.5	20.0909	1.4899	14.61
AM	0.5	117.41	0.05	434.6	20.8	37.6	20.8942	1.80769	21.33
AM	0.33	66.67	0.19	459.8	20.5	36.7	22.4293	1.79024	9.3333
AM	0.35	31.76	0.33	462.8	9.9	55.4	46.7475	5.59596	9.17
AM	0.36	86.61	0.12	400	12.3	28.6	32.5203	2.3252	13.33
AM	0.34	27.49	0.41	498.9	18.6	41	26.8226	2.2043	14
AM	0.39	23.53	0.36	476.5	24.4	29.5	19.5287	1.20902	15.3333
AM	0.32	45.14	0.29	474.3	25.4	38.3	18.6732	1.50787	20.67
AM	0.5	10.84	0.5	479.7	23.8	28.8	20.1555	1.21008	16.5
AM	0.36	113.32	0.09	475.7	24.7	28.6	19.2591	1.15789	15.17
AM	0.44	7.78	0.86	481.1	14.9	37.5	32.2886	2.51678	10.36
AM	0.42	14.1	0.51	466.2	16.4	36.3	28.4268	2.21341	19
AM	0.42	106.69	0.07	468.4	21.3	46.7	21.9906	2.19249	11.94
AM	0.38	16.8	0.53	437.1	16.8	45.2	26.0179	2.69048	12.5
AM	0.43	9.6	0.74	477.2	25.1	29.9	19.012	1.19124	11
AM	0.4	21.02	0.38	425.3	25.3	22	16.8103	0.869565	17.5
AM	0.34	215.78	0.05	429.6	24.5	31.3	17.5347	1.27755	12.6667
AM	0.48	87.54	0.06	332.5	15.3	41.4	21.732	2.70588	16.78
AM	0.35	63.78	0.17	457.7	21.4	50.3	21.3879	2.35047	13.45
AM	0.36	18.89	0.53	431.6	20.6	48.8	20.9515	2.36893	20.3333
AM	0.37	31.28	0.31	412.9	11.1	47.6	37.1982	4.28829	11.5
AM	0.35	182.74	0.06	420.2	21.9	35.4	19.1872	1.61644	24.3333
AM	0.37	16.97	0.55	447.4	20.8	52.1	21.5096	2.50481	20.5
AM	0.33	25.04	0.47	436.3	10.8	80.7	40.3981	7.47222	12.67
AM	0.34	19.42	0.57	464.3	22.4	40.4	20.7277	1.80357	23.17
AM	0.41	41.87	0.21	433.4	15.8	45.6	27.4304	2.88608	14.83
AM	0.36	189.55	0.05	430.2	21.7	36.8	19.8249	1.69585	19.5
AM	0.34	17.24	0.63	497.3	18.5	64.4	26.8811	3.48108	13.1667
AM	0.38	53.91	0.16	436.4	17.9	19.9	24.3799	1.11173	29.24
AM	0.618463	20.2069	0.172932	481.367	14.1	51.86	34.1395	3.67801	23.78
AM	0.39935	44.4634	0.185446	355.654	16.7657	16.5	34.4604	3.35941	14.41
ECM	0.544333	179.82	0.0256137	393.4	12.6	27.6	21.2132	0.984154	23
ECM	0.35	95.83	0.13	414.9	13.3	33.7	29.5789	2.19048	17.38
ECM	0.35	80.6	0.14	434.9	14.8	54.8	32.9286	2.53383	19.2
ECM	0.34	119.09	0.11	370.5	13.2	41.5	29.3851	3.7027	15.3
ECM	0.35	116.77	0.13	425.8	20.4	20.2	28.0682	3.14394	15.9
ECM	0.33	35.8	0.32	507.3	15.4	45.3	20.8725	0.990196	11.83
ECM	0.33	40.74	0.3	451.8	16.7	35.5	32.9416	2.94156	9
ECM	0.32	36.61	0.34	492.6	13.8	38.7	27.0539	2.12575	9.5
ECM	0.34	21.1	0.53	418.4	19.2	25.5	35.6957	2.80435	9.67
ECM	0.34	17.13	0.66	473.2	18.4	43.9	21.7917	1.32812	13.16
ECM	0.33	94.4	0.13	464.067	13.4667	45.24	25.7174	2.38587	10
