# Supplementary material for: Root mixing effects on belowground decomposition depend on mycorrhizal type
Source: Nat Commun. 2025 Nov 21;16:10274. doi: 10.1038/s41467-025-65163-7 (PMC12639048; doi:10.1038/s41467-025-65163-7)
Supplement: Supplementary file 4 — Source Data [file 41467_2025_65163_MOESM4_ESM.zip › Source Data/Supplementary Data_Table 7.xlsx]

## Sheet: 138combinations
Group	LnRR
EE	0.0943323
EE	0.0967454
EE	0.476652
EE	0.512239
EE	0.569256
EE	0.476071
EE	0.456854
EE	0.0609129
EE	0.107071
EE	0.202004
EE	0.0549752
EE	0.0729264
EE	0.0647766
EE	0.12879
EE	0.676735
EE	-0.128479
EE	0.21654
EE	0.41477
EE	0.3191
EE	0.395994
EE	-0.163093
EE	0.437807
EE	0.115403
EE	0.561158
EE	0.0765626
EE	0.308979
EE	0.324724
EE	0.278623
EE	0.484838
EE	0.156869
EE	0.121783
EE	0.19065
EE	0.218957
EE	0.0625553
EE	-0.041538
EE	0.373836
EE	0.437125
EA	0.0945684
EA	0.482252
EA	0.119698
EA	0.139206
EA	0.386378
EA	0.45236
EA	-0.178393
EA	-0.196559
EA	0.400869
EA	0.215425
EA	0.10481
EA	0.150814
EA	-0.13865
EA	0.072697
EA	0.316523
EA	0.255035
EA	0.536637
EA	0.46428
EA	0.537727
EA	0.206718
EA	0.15148
EA	0.507273
EA	0.22635
EA	0.0212031
EA	0.225515
EA	0.0783293
EA	0.38913
EA	0.288217
EA	-0.116058
EA	0.0819295
EA	0.151135
EA	0.122619
EA	0.0135283
EA	0.109156
EA	-0.0640978
EA	0.665914
EA	0.253888
EA	0.11591
EA	0.248113
EA	0.187756
EA	0.243942
EA	0.41885
EA	0.137929
EA	0.226784
EA	0.257673
EA	0.161302
EA	0.0466959
AA	-0.0905595
AA	0.29038
AA	-0.109348
AA	0.0911189
AA	0.0981783
AA	-0.302517
AA	-0.159561
AA	-0.485374
AA	-0.0388419
AA	0.0827518
AA	0.248429
AA	-0.173146
AA	-0.371963
AA	0.0252405
AA	0.269775
AA	0.0332919
AA	0.0646735
AA	-0.251999
AA	0.337771
AA	-0.386235
AA	0.107579
AA	0.0813262
AA	-0.0787401
AA	0.431124
AA	0.226387
AA	-0.414483
AA	0.278466
AA	0.555736
AA	-0.0977982
AA	0.0717596
AA	0.322141
AA	-0.274769
AA	-0.0172179
AA	0.123337
AA	0.264411
AA	0.553911
AA	0.430798
AA	0.32406
AA	0.373552
AA	0.471071
AA	0.595132
AA	0.222657
AA	-0.130332
AA	0.571492
AA	-0.265417
AA	0.28232
AA	0.0650396
AA	-0.211002
AA	-0.501713
AA	0.136664
AA	0.00845815
AA	0.120627
AA	0.0600658
AA	0.180139

## Sheet: 79combinations
Group	LnRR
EE	0.0943323
EE	0.0967454
EE	0.476652
EE	0.512239
EE	0.569256
EE	0.476071
EE	0.456854
EE	0.107071
EE	0.202004
EE	0.12879
EE	0.676735
EE	0.21654
EE	0.41477
EE	0.3191
EE	0.395994
EE	0.437807
EE	0.115403
EE	0.561158
EE	0.308979
EE	0.324724
EE	0.278623
EE	0.484838
EE	0.156869
EE	0.121783
EE	0.19065
EE	0.218957
EE	0.373836
EE	0.437125
EA	0.482252
EA	0.119698
EA	0.139206
EA	0.386378
EA	0.45236
EA	0.400869
EA	0.215425
EA	0.316523
EA	0.255035
EA	0.536637
EA	0.46428
EA	0.537727
EA	0.206718
EA	0.15148
EA	0.507273
EA	0.22635
EA	0.225515
EA	0.38913
EA	0.288217
EA	0.151135
EA	0.122619
EA	0.665914
EA	0.253888
EA	0.11591
EA	0.248113
EA	0.187756
EA	0.243942
EA	0.41885
EA	0.137929
EA	0.226784
EA	0.257673
EA	0.161302
AA	0.29038
AA	0.248429
AA	0.269775
AA	0.337771
AA	0.431124
AA	0.226387
AA	0.278466
AA	0.555736
AA	0.322141
AA	0.264411
AA	0.553911
AA	0.430798
AA	0.32406
AA	0.373552
AA	0.471071
AA	0.595132
AA	0.222657
AA	0.571492
AA	0.28232
