# Supplementary material for: Root mixing effects on belowground decomposition depend on mycorrhizal type
Source: Nat Commun. 2025 Nov 21;16:10274. doi: 10.1038/s41467-025-65163-7 (PMC12639048; doi:10.1038/s41467-025-65163-7)
Supplement: Supplementary file 4 — Source Data [file 41467_2025_65163_MOESM4_ESM.zip › Source Data/Supplementary Data_Table 8.xlsx]

## Sheet: 54combinations
RD	SRL	RTD	RC	RN	CTs	CN	CTsN	LnRR
0	29.83	0.15	28.7	11.4	13.4	17.1794	2.62134	-0.0905595
0.01	15.91	0.24	3.7	1.9	19.8	1.96336	1.0819	0.29038
0.258463	12.6731	0.137068	37.6667	8.6	19.56	14.5932	2.25511	-0.109348
0.07	1.12	0.04	5.1	2.9	7.1	2.85154	0.403018	0.0911189
0.0884625	2.35312	0.0370685	16.2667	7.1	32.76	12.2008	2.77707	0.0981783
0.03	55.12	0.17	8.8	2	8.4	0.99698	0.418595	-0.302517
0.02	111.77	0.55	24.3	6.7	9.3	8.26952	1.15576	-0.159561
0.218463	7.44688	0.447068	49.3667	0.4	18.96	4.34638	1.40905	-0.485374
0.03	4.21	0.07	15.4	6.3	19.2	8.28349	0.235842	-0.0388419
0.06	96.86	0.13	44.3	2.9	0.5	0.615138	0.168313	0.0827518
0.03	110.21	0.19	27.7	4.5	2.2	2.58062	0.185372	0.248429
0.06	78.22	0.12	7.5	1.9	7.6	1.41846	0.486106	-0.173146
0.288463	46.4631	0.0170685	21.5667	6.4	15.16	11.7102	1.88777	-0.371963
0.01	69.64	0.43	47.4	8.5	23.5	11.0107	0.179604	0.0252405
0.01	96.13	0.06	20.2	9.6	6.8	13.3331	0.708765	0.269775
0.04	41.47	0.17	74.3	13.1	9.7	13.8471	0.817329	0.0332919
0.02	37.92	0.05	56.3	8.9	5	10.9967	1.212	0.0646735
0.08	13.39	0.1	32.7	2.2	4.7	1.60425	0.00911356	-0.251999
0.15	2.31	0.19	52.6	4.8	6.7	7.74993	0.16584	0.337771
0.16	89.92	0.36	64.3	2.2	3.4	5.92835	0.396609	-0.386235
0.21	2.09	0.19	16.5	0.3	17.5	0.441552	0.711091	0.107579
0.01	30.38	0.2	40.1	6.5	9.6	4.8512	0.0972845	0.0813262
0.298463	24.9331	0.117068	7.06667	11.3	13.56	15.4663	2.17014	-0.0787401
0.17	14.2	0.03	43.4	13	51.9	20.2427	6.26214	0.431124
0.12	25.78	0.03	143.2	9.4	12.8	2.47292	1.54799	0.226387
0.06	99.22	0.42	9.5	8.3	7.7	9.16772	1.05552	-0.414483
0.06	46.13	0.7	44.7	3	17.6	7.9087	1.40505	0.278466
0.04	13.24	0.48	55.8	10.4	15.5	15.4783	1.64721	0.555736
0.12	65.03	0.69	0.9	7.5	7.9	10.7707	1.19535	-0.0977982
0.18	85.25	0.1	8.4	2.8	34.7	2.90347	1.69456	0.0717596
0.11	84.13	0.14	3.3	0.1	27.6	0.0519311	1.29154	0.322141
0	92.59	0.44	2.2	4.9	10.4	6.43622	0.0209264	-0.274769
0.06	28.34	0.24	37.2	8.6	6.9	7.34463	1.1826	-0.0172179
0.02	2.09	0	5.5	3.8	3.6	5.0664	0.321544	0.123337
0.01	14.48	0.22	24.2	5.7	2.4	11.1803	1.59781	0.264411
0.164333	163.02	0.504386	81.4463	0.0343333	28.7	4.80464	1.70632	0.553911
0.09	9.82	0.17	12.9	2.7	10.5	1.71573	0.612336	0.430798
0.01	4.5	0.23	11	8.7	6.4	9.41488	1.02218	0.32406
0.114333	170.22	0.714386	121.546	8.33433	13.4	2.20126	0.207081	0.373552
0.194333	148.06	0.304386	107.146	6.86567	38.9	25.5343	4.61181	0.471071
0.05	71.88	0.26	16	8.3	61.5	7.26619	4.0422	0.595132
0.02	75.93	0.43	38.1	3.8	31.4	2.56686	2.40696	0.222657
0.01	33.04	0.01	9.4	2.6	4.1	1.65252	0.338887	-0.130332
0.1	176.59	0.12	12.5	1.8	1.3	1.94108	0.0440349	0.571492
0.16	98.37	0	5	3.7	6.3	3.35954	0.530141	-0.265417
0.14	68.12	0.51	131.8	7.1	1	1.00435	0.902311	0.28232
0.01	44.89	0.36	26.1	0.8	1.5	0.436394	0.0184647	0.0650396
0.07	49.68	0.34	8.5	5	14	7.03898	0.137053	-0.211002
0.01	25.45	0.14	74.6	1.7	13	10.7685	0.446087	-0.501713
0.08	16.69	0.01	12.9	7.6	2.1	8.35773	0.847614	0.136664
0.05	147.68	0.16	3.2	5.9	8.8	7.60549	1.19022	0.00845815
0.08	16.83	0.26	2.9	5	35.1	12.9678	4.58615	0.120627
0.14	67.72	0.1	37	6.4	35.8	5.00382	2.8733	0.0600658
0.02	172.31	0.58	67.1	3.2	27.6	7.0562	1.78523	0.180139

## Sheet: 19combinations
RD	SRL	RTD	RC	RN	CTs	CN	CTsN	LnRR
0.01	15.91	0.24	3.7	1.9	19.8	1.96336	1.0819	0.29038
0.03	110.21	0.19	27.7	4.5	2.2	2.58062	0.185372	0.248429
0.01	96.13	0.06	20.2	9.6	6.8	13.3331	0.708765	0.269775
0.15	2.31	0.19	52.6	4.8	6.7	7.74993	0.16584	0.337771
0.17	14.2	0.03	43.4	13	51.9	20.2427	6.26214	0.431124
0.12	25.78	0.03	143.2	9.4	12.8	2.47292	1.54799	0.226387
0.06	46.13	0.7	44.7	3	17.6	7.9087	1.40505	0.278466
0.04	13.24	0.48	55.8	10.4	15.5	15.4783	1.64721	0.555736
0.11	84.13	0.14	3.3	0.1	27.6	0.0519311	1.29154	0.322141
0.01	14.48	0.22	24.2	5.7	2.4	11.1803	1.59781	0.264411
0.164333	163.02	0.504386	81.4463	0.0343333	28.7	4.80464	1.70632	0.553911
0.09	9.82	0.17	12.9	2.7	10.5	1.71573	0.612336	0.430798
0.01	4.5	0.23	11	8.7	6.4	9.41488	1.02218	0.32406
0.114333	170.22	0.714386	121.546	8.33433	13.4	2.20126	0.207081	0.373552
0.194333	148.06	0.304386	107.146	6.86567	38.9	25.5343	4.61181	0.471071
0.05	71.88	0.26	16	8.3	61.5	7.26619	4.0422	0.595132
0.02	75.93	0.43	38.1	3.8	31.4	2.56686	2.40696	0.222657
0.1	176.59	0.12	12.5	1.8	1.3	1.94108	0.0440349	0.571492
0.14	68.12	0.51	131.8	7.1	1	1.00435	0.902311	0.28232

## Sheet: 12combinations
RD	SRL	RTD	RC	RN	CTs	CN	CTsN	LnRR
0.03	55.12	0.17	8.8	2	8.4	0.99698	0.418595	-0.302517
0.02	111.77	0.55	24.3	6.7	9.3	8.26952	1.15576	-0.159561
0.218463	7.44688	0.447068	49.3667	0.4	18.96	4.34638	1.40905	-0.485374
0.06	78.22	0.12	7.5	1.9	7.6	1.41846	0.486106	-0.173146
0.288463	46.4631	0.0170685	21.5667	6.4	15.16	11.7102	1.88777	-0.371963
0.08	13.39	0.1	32.7	2.2	4.7	1.60425	0.00911356	-0.251999
0.16	89.92	0.36	64.3	2.2	3.4	5.92835	0.396609	-0.386235
0.06	99.22	0.42	9.5	8.3	7.7	9.16772	1.05552	-0.414483
0	92.59	0.44	2.2	4.9	10.4	6.43622	0.0209264	-0.274769
0.16	98.37	0	5	3.7	6.3	3.35954	0.530141	-0.265417
0.07	49.68	0.34	8.5	5	14	7.03898	0.137053	-0.211002
0.01	25.45	0.14	74.6	1.7	13	10.7685	0.446087	-0.501713
