# Supplementary material for: Root mixing effects on belowground decomposition depend on mycorrhizal type
Source: Nat Commun. 2025 Nov 21;16:10274. doi: 10.1038/s41467-025-65163-7 (PMC12639048; doi:10.1038/s41467-025-65163-7)
Supplement: Supplementary file 4 — Source Data [file 41467_2025_65163_MOESM4_ESM.zip › Source Data/Supplementary Data_Table 9.xlsx]

## Sheet: 47combinations
RD	SRL	RTD	RC	RN	CTs	CN	CTsN	LnRR
0.07	10.86	0.06	75	8.7	19.1	7.58834	0.00201207	0.0945684
0.03	110.9	0.09	40.8	3.5	3.8	2.61	0.240166	0.482252
0.18	73.27	0.08	71.7	8.6	8.5	7.64027	1.28953	0.119698
0.12	69.99	0.1	32.1	11.7	4.1	12.0687	0.885949	0.139206
0.09	56.64	0.04	48.7	10.1	2.4	10.1032	0.86889	0.386378
0.01	68.34	0.28	105.5	6	13.4	2.75637	0.0138249	0.45236
0.03	126.13	0.1	19.3	2.8	2.3	5.95963	0.583524	-0.178393
0.09	72.82	0.72	66.2	1.6	3.8	0.639981	0.0170561	-0.196559
0.04	57.07	0.22	61.6	11.1	4.2	13.3999	1.32482	0.400869
0.07	26.09	0.07	53.5	8	13	10.938	0.341346	0.215425
0.03	23.87	0.03	76.6	0.5	26.9	6.49888	2.20054	0.10481
0.25	59.16	0.03	45.1	10.8	21.7	13.8414	2.03591	0.150814
0.07	66.5	0.37	51.3	3.1	2.6	4.50174	0.32042	-0.13865
0.01	61.18	0.43	49.4	9.1	6.7	12.2009	0.730263	0.072697
0.02	63.63	0.41	32.5	7.5	18.4	11.419	0.0290269	0.316523
0.03	2.92	0.01	17.9	2.3	12.1	1.32629	0.432711	0.255035
0.03	50.81	0.2	25.8	8.1	8.4	11.6478	1.33501	0.536637
0.02	27.98	0.15	31.9	1	30.1	0.515301	1.36027	0.46428
0.03	77.52	0.23	49.9	4.3	8.4	1.61344	0.167699	0.537727
0.02	57.1	0.2	16.5	3.4	63.3	3.20392	3.92157	0.206718
0.214333	144.02	0.294386	70.1463	3.63433	3.7	0.340664	0.00604195	0.15148
0.16	16.96	0.07	37.1	5	25.3	9.29423	2.2128	0.507273
0.16	38.13	0.05	0.6	11.5	31.5	12.8718	2.81677	0.22635
0.04	102.29	0.42	2.2	2	9.6	3.36728	1.01223	0.0212031
0.04	65.18	0.05	1.5	3.1	34.9	5.00525	2.59097	0.225515
0.02	46.28	0.06	47.1	7.6	25.2	7.86728	2.38127	0.0783293
0.06	98.07	0.27	9.6	10.5	32.8	12.5749	2.83314	0.38913
0.14	31.55	0.05	102.4	0.5	13.4	7.65311	0.99682	0.288217
0.02	70.46	0.06	4.7	6.9	18	9.56025	2.00685	-0.116058
0.04	5.44	0.04	21.4	6.4	31.2	7.86155	2.5895	0.0819295
0.05935	16.9734	0.224554	34.8333	5.13333	4.24	7.63782	1.1551	0.151135
0.01065	2.59336	0.0245537	30.6667	2.33333	0.36	7.03002	0.47333	0.122619
0.05935	27.2234	0.444554	33.2333	5.03333	19.16	7.57931	0.121675	0.0135283
0.219113	24.2565	0.0125147	17.3	0.633333	6.62	0.320916	0.318608	0.109156
0	8.53	0.05	22.5	8.7	2.8	8.38066	0.617874	-0.0640978
0.01	11.57	0.13	15.5	5.9	45.2	13.3443	5.34647	0.665914
0.18	80.8	0.29	17.2	4.1	2.1	6.15966	0.318056	0.253888
0.03	146.13	0.28	31.6	5.2	0.1	7.86668	0.50931	0.11591
0.05	104.01	0.49	61.5	1.3	8.6	1.72492	0.874974	0.248113
0.02	50.1	0.06	89.3	7.3	4.8	5.63891	1.3537	0.187756
0.08	107.17	0.61	106.7	11.9	11.6	9.05623	1.9527	0.243942
0	85.01	0.2	92.3	3.3	13.9	18.6793	2.45202	0.41885
0.02	85.49	0.18	42.4	2.1	6.1	9.13002	1.14435	0.137929
0.01	99.01	0.08	59.1	11.3	10.2	10.5335	1.86639	0.226784
0.02	41.61	0.37	77.6	2.5	7	1.03001	1.2399	0.257673
0.02	2.21	0	61	6.8	10.1	14.7442	0.435416	0.161302
0.16	6.29	0.16	61.3	4.6	3.3	1.6362	0.118041	0.0466959

## Sheet: 32combinations
RD	SRL	RTD	RC	RN	CTs	CN	CTsN	LnRR
0.03	110.9	0.09	40.8	3.5	3.8	2.61	0.240166	0.482252
0.18	73.27	0.08	71.7	8.6	8.5	7.64027	1.28953	0.119698
0.12	69.99	0.1	32.1	11.7	4.1	12.0687	0.885949	0.139206
0.09	56.64	0.04	48.7	10.1	2.4	10.1032	0.86889	0.386378
0.01	68.34	0.28	105.5	6	13.4	2.75637	0.0138249	0.45236
0.04	57.07	0.22	61.6	11.1	4.2	13.3999	1.32482	0.400869
0.07	26.09	0.07	53.5	8	13	10.938	0.341346	0.215425
0.02	63.63	0.41	32.5	7.5	18.4	11.419	0.0290269	0.316523
0.03	2.92	0.01	17.9	2.3	12.1	1.32629	0.432711	0.255035
0.03	50.81	0.2	25.8	8.1	8.4	11.6478	1.33501	0.536637
0.02	27.98	0.15	31.9	1	30.1	0.515301	1.36027	0.46428
0.03	77.52	0.23	49.9	4.3	8.4	1.61344	0.167699	0.537727
0.02	57.1	0.2	16.5	3.4	63.3	3.20392	3.92157	0.206718
0.214333	144.02	0.294386	70.1463	3.63433	3.7	0.340664	0.00604195	0.15148
0.16	16.96	0.07	37.1	5	25.3	9.29423	2.2128	0.507273
0.16	38.13	0.05	0.6	11.5	31.5	12.8718	2.81677	0.22635
0.04	65.18	0.05	1.5	3.1	34.9	5.00525	2.59097	0.225515
0.06	98.07	0.27	9.6	10.5	32.8	12.5749	2.83314	0.38913
0.14	31.55	0.05	102.4	0.5	13.4	7.65311	0.99682	0.288217
0.05935	16.9734	0.224554	34.8333	5.13333	4.24	7.63782	1.1551	0.151135
0.01065	2.59336	0.0245537	30.6667	2.33333	0.36	7.03002	0.47333	0.122619
0.01	11.57	0.13	15.5	5.9	45.2	13.3443	5.34647	0.665914
0.18	80.8	0.29	17.2	4.1	2.1	6.15966	0.318056	0.253888
0.03	146.13	0.28	31.6	5.2	0.1	7.86668	0.50931	0.11591
0.05	104.01	0.49	61.5	1.3	8.6	1.72492	0.874974	0.248113
0.02	50.1	0.06	89.3	7.3	4.8	5.63891	1.3537	0.187756
0.08	107.17	0.61	106.7	11.9	11.6	9.05623	1.9527	0.243942
0	85.01	0.2	92.3	3.3	13.9	18.6793	2.45202	0.41885
0.02	85.49	0.18	42.4	2.1	6.1	9.13002	1.14435	0.137929
0.01	99.01	0.08	59.1	11.3	10.2	10.5335	1.86639	0.226784
0.02	41.61	0.37	77.6	2.5	7	1.03001	1.2399	0.257673
0.02	2.21	0	61	6.8	10.1	14.7442	0.435416	0.161302

## Sheet: 4combinations
RD	SRL	RTD	RC	RN	CTs	CN	CTsN	LnRR
0.03	126.13	0.1	19.3	2.8	2.3	5.95963	0.583524	-0.178393
0.09	72.82	0.72	66.2	1.6	3.8	0.639981	0.0170561	-0.196559
0.07	66.5	0.37	51.3	3.1	2.6	4.50174	0.32042	-0.13865
0.02	70.46	0.06	4.7	6.9	18	9.56025	2.00685	-0.116058
